# Supplementary material for: Spatial-temporal pattern of colorectal cancer mortality in a Northeastern Brazilian State
Source: PLoS One. 2024 Feb 23;19(2):e0298100. doi: 10.1371/journal.pone.0298100 (PMC10889879; doi:10.1371/journal.pone.0298100)
Supplement: S1 Table — (XLSX) [file pone.0298100.s001.xlsx]

## Sheet: ASR All ages
Age-standardized rates (ASR) for male and females and confidential intervals (95% CI ).
	Male		Female
Year	ASR	95%CI	ASR	95%CI
1990	1.1	0.1;2.0	2	0.8;3.2
1991	1.3	0.3;2.3	1.2	0.2;2.2
1992	2.8	1.2;4.5	1.4	0.5;2.3
1993	0.2	0.0;0.4	1.7	0.7;2.8
1994	1.7	0.6;2.9	2.1	1.0;3.3
1995	3.4	1.7;5.1	2.5	1.3;3.7
1996	1.2	0.2;2.1	0.9	0.1;1.7
1997	1.1	0.3;2.0	1.3	0.5;2.1
1998	3	1.6;4.5	1.2	0.5;2.0
1999	2.5	1.2;3.9	2.6	1.4;3.9
2000	0.8	0.0;1.6	2.7	1.6;3.8
2001	1.9	0.8;3.0	2.1	1.1;3.0
2002	2.4	1.1;3.7	2.5	1.4;3.5
2003	1.9	0.9;2.9	3	1.8;4.3
2004	2.3	1.2;3.5	2.7	1.6;3.8
2005	2.8	1.6;4.0	3.3	2.2;4.5
2006	3.1	1.8;4.4	3.3	2.1;4.5
2007	3	1.9;4.2	3.8	2.5;5.0
2008	3.4	2.1;4.6	4.2	2.9;5.4
2009	2.9	1.7;4.0	3.2	2.1;4.3
2010	3.5	2.2;4.7	2.9	1.9;4.0
2011	3.9	2.6;5.2	3.6	2.5;4.7
2012	3.9	2.6;5.2	3.2	2.2;4.1
2013	3.8	2.6;5.0	3.5	2.4;4.5
2014	4	2.8;5.3	4.7	3.5;5.9
2015	4.7	3.4;6.1	4.1	3.0;5.3
2016	4.8	3.4;6.1	4.5	3.3;5.6
2017	4.6	3.3;5.9	5.4	4.2;6.6
2018	3.5	2.4;4.6	5.9	4.7;7.1
2019	4.7	3.4;5.9	5	3.9;6.2
