# Supplementary material for: Spatial-temporal pattern of colorectal cancer mortality in a Northeastern Brazilian State
Source: PLoS One. 2024 Feb 23;19(2):e0298100. doi: 10.1371/journal.pone.0298100 (PMC10889879; doi:10.1371/journal.pone.0298100)
Supplement: S1 File — (XLSX) [file pone.0298100.s004.xlsx]

## Sheet: Male Calculations 
Male calculations for sergipe mortality
	VALOR ABSOLUTO																			TAXA ESPECIFICA
	Total	IGN	0	5	10	15	20	25	30	35	40	45	50	55	60	65	70	75	80+	0	5	10	15	20	25	30	35	40	45	50	55	60	65	70	75	80+	Taxa	Taxa
			4	9	14	19	24	29	34	39	44	49	54	59	64	69	74	79		4	9	14	19	24	29	34	39	44	49	54	59	64	69	74	79		Bruta	Ajust.*		Year	N		CR	SE	IC95%			ASR	SE
1990	5	0	0	0	0	0	0	0	0	0	0	1	0	0	0	1	1	1	1	0	0	0	0	0	0	0	0	0	4.07116	0	0	0	8.65576	11.7633	15.9719	16.7588	0.700771	1.06652		1990	5		0.700771	0.313394	0.0865181	1.31502		1.06652	0.476961
1991	7	0	0	0	0	0	0	0	0	1	0	1	0	0	1	0	0	1	3	0	0	0	0	0	0	0	2.63075	0	3.93654	0	0	7.60514	0	0	15.5715	47.6796	0.958241	1.33075		1991	7		0.958241	0.362181	0.248366	1.66812		1.33075	0.502978
1992	11	0	0	0	0	0	0	0	0	1	0	2	0	1	5	2	0	0	0	0	0	0	0	0	0	0	2.52296	0	7.54148	0	6.15309	37.048	17.0619	0	0	0	1.48207	2.84377		1992	11		1.48207	0.44686	0.606222	2.35791		2.84377	0.857428
1993	6	0	0	0	0	0	0	0	0	0	0	2	0	0	2	0	1	0	1	0	0	0	0	0	0	0	0	0	1.97387	0	0	1.97387	0	0.986933	0	0.986933	5.9216	0.226995		1993	6		5.9216	2.41748	1.18333	10.6599		0.226995	0.0926702
1994	9	1	0	0	0	0	0	1	1	0	0	1	1	0	2	0	2	0	0	0	0	0	0	0	1.63028	2.04169	0	0	3.72342	4.71988	0	14.4134	0	22.0848	0	0	1.16442	1.73055		1994	9		1.16442	0.38814	0.403666	1.92517		1.73055	0.576852
1995	15	0	0	0	0	0	0	0	0	0	0	1	4	1	3	2	1	0	3	0	0	0	0	0	0	0	0	0	3.6626	18.5753	5.94707	21.263	16.0436	10.8542	0	44.5236	1.90869	3.38055		1995	15		1.90869	0.492822	0.94276	2.87462		3.38055	0.872855
1996	6	0	0	0	0	0	0	0	1	0	0	0	1	0	0	2	1	1	0	0	0	0	0	0	0	1.76616	0	0	0	4.05548	0	0	16.7043	10.381	15.0512	0	0.757339	1.168		1996	6		0.757339	0.309182	0.151342	1.36334		1.168	0.476835
1997	7	1	0	0	0	0	0	0	0	0	0	1	1	0	0	1	1	2	0	0	0	0	0	0	0	0	0	0	3.14723	3.98057	0	0	8.20816	10.2103	29.6384	0	0.865885	1.1347		1997	7		0.865885	0.327274	0.224429	1.50734		1.1347	0.428875
1998	17	0	1	0	0	0	0	0	0	0	0	2	1	5	1	1	0	2	4	1.02785	0	0	0	0	0	0	0	0	6.19579	3.92019	25.7255	6.4855	8.09782	0	29.2612	50.3208	2.06822	3.01829		1998	17		2.06822	0.501617	1.08505	3.05139		3.01829	0.732043
1999	13	0	0	0	0	0	0	0	1	0	0	0	0	1	4	1	2	3	1	0	0	0	0	0	0	1.66658	0	0	0	0	5.07254	25.5738	7.98913	19.8768	43.315	12.4316	1.55584	2.52053		1999	13		1.55584	0.431513	0.710077	2.40161		2.52053	0.699068
2000	4	0	0	0	0	0	0	0	0	0	0	1	0	1	2	0	0	0	0	0	0	0	0	0	0	0	0	0	2.77917	0	4.40529	11.2644	0	0	0	0	0.457192	0.793539		2000	4		0.457192	0.228596	0.00914384	0.90524		0.793539	0.396769
2001	11	0	0	0	0	0	0	0	1	1	0	0	1	2	3	1	2	0	0	0	0	0	0	0	0	1.48909	1.70966	0	0	3.17158	8.2352	15.9354	7.1286	18.9036	0	0	1.20378	1.90926		2001	11		1.20378	0.362954	0.492392	1.91517		1.90926	0.575663
2002	14	0	0	0	0	0	0	0	0	1	0	1	1	2	4	2	2	0	1	0	0	0	0	0	0	0	1.64837	0	2.54952	3.07182	7.81891	20.4918	13.6949	18.2765	0	9.96711	1.50996	2.41394		2002	14		1.50996	0.403554	0.718995	2.30093		2.41394	0.645153
2003	13	0	0	0	0	0	0	0	0	1	2	0	2	2	2	1	1	0	2	0	0	0	0	0	0	0	1.59375	3.84675	0	5.96659	7.42335	9.88826	6.54793	8.89126	0	19.9362	1.38264	1.89085		2003	13		1.38264	0.383476	0.63103	2.13426		1.89085	0.524427
2004	15	0	0	0	0	0	0	0	1	0	0	0	2	1	3	4	1	1	2	0	0	0	0	0	0	1.42839	0	0	0	5.79089	3.53945	14.266	25.0627	8.67303	13.1961	19.861	1.57405	2.34338		2004	15		1.57405	0.406418	0.777471	2.37063		2.34338	0.605057
2005	21	0	0	0	0	0	0	1	0	0	1	2	1	3	2	1	2	4	4	0	0	0	0	0	1.19449	0	0	1.77614	4.49964	2.803	10.1857	9.10581	6.00925	16.919	50.3208	39.7141	2.17503	2.80292		2005	21		2.17503	0.47463	1.24475	3.1053		2.80292	0.611648
2006	23	0	0	0	0	0	0	0	0	0	1	2	1	5	1	4	2	3	4	0	0	0	0	0	0	0	0	1.71227	4.30533	2.70783	16.3671	4.34311	23.1134	16.4204	36.0664	39.5687	2.35122	3.10302		2006	23		2.35122	0.490263	1.3903	3.31213		3.10302	0.647024
2007	25	0	0	0	0	0	1	1	0	2	1	2	3	4	1	2	2	3	3	0	0	0	0	0.994431	1.13823	0	2.93569	1.65237	4.12048	7.83167	12.6904	4.12763	11.1508	15.7878	34.8918	29.2369	2.5242	3.04899		2007	25		2.5242	0.50484	1.53471	3.51369		3.04899	0.609799
2008	27	0	0	0	0	0	0	0	0	1	0	1	0	2	1	4	6	4	8	0	0	0	0	0	0	0	1.45054	0	1.97383	0	6.16561	3.92249	21.5274	45.3343	45.2642	76.0384	2.69368	3.37452		2008	27		2.69368	0.5184	1.67762	3.70975		3.37452	0.649427
2009	24	0	0	0	0	0	0	0	0	1	0	0	2	4	3	1	4	3	6	0	0	0	0	0	0	0	1.42833	0	0	4.82265	11.9732	11.2284	5.17732	28.9436	33.0907	55.1826	2.3668	2.87182		2009	24		2.3668	0.483121	1.41988	3.31372		2.87182	0.586207
2010	28	0	0	0	0	0	0	0	0	0	1	2	4	2	2	3	7	4	3	0	0	0	0	0	0	0	0	1.54074	3.69535	9.3668	5.87527	7.27802	15.0716	49.268	43.554	26.9857	2.78596	3.45154		2010	28		2.78596	0.526496	1.75402	3.81789		3.45154	0.65228
2011	35	0	0	0	0	0	0	0	0	1	0	6	3	6	5	3	0	3	8	0	0	0	0	0	0	0	1.36919	0	10.5489	6.6723	16.8582	17.4149	14.2592	0	31.384	71.9748	3.38166	3.88099		2011	35		3.38166	0.571605	2.26131	4.502		3.88099	0.656007
2012	35	0	0	0	0	0	0	0	0	1	0	6	3	6	5	3	0	3	8	0	0	0	0	0	0	0	1.36919	0	10.5489	6.6723	16.8582	17.4149	14.2592	0	31.384	71.9748	3.38166	3.88099		2012	35		3.38166	0.571605	2.26131	4.502		3.88099	0.656007
2013	36	0	0	0	0	0	0	1	0	0	5	5	1	5	4	3	3	4	5	0	0	0	0	0	1.03869	0	0	7.33407	8.20937	2.05356	13.1434	13.2266	13.0208	19.1877	39.0778	45.4256	3.41441	3.79259		2013	36		3.41441	0.569069	2.29904	4.52979		3.79259	0.632099
2014	39	0	0	0	0	0	0	0	1	1	1	2	5	2	5	2	5	6	9	0	0	0	0	0	0	1.115	1.26365	1.45087	3.1932	9.87089	5.07305	16.0974	8.33021	30.9157	56.6733	81.4406	3.66567	4.01108		2014	39		3.66567	0.586977	2.5152	4.81615		4.01108	0.642287
2015	46	0	0	0	0	0	0	1	1	2	1	1	6	3	6	10	3	6	6	0	0	0	0	0	1.02868	1.09851	2.46375	1.42757	1.56155	11.4029	7.3312	18.75	40.1994	17.8232	54.9602	53.7683	4.28453	4.7385		2015	46		4.28453	0.631719	3.04636	5.5227		4.7385	0.698654
2016	48	0	0	0	0	0	0	0	0	1	4	5	6	2	8	6	4	3	9	0	0	0	0	0	0	0	1.20318	5.59292	7.67707	10.9922	4.70212	24.2153	23.3763	22.7467	26.6762	79.4141	4.43319	4.79182		2016	48		4.43319	0.639876	3.17904	5.68735		4.79182	0.69164
2017	49	0	0	0	0	0	0	0	2	1	4	5	5	3	6	5	3	5	10	0	0	0	0	0	0	2.14388	1.17768	5.4536	7.59209	8.83767	6.77583	17.5726	18.9502	16.2752	43.1854	86.3558	4.48849	4.58728		2017	49		4.48849	0.641213	3.23171	5.74527		4.58728	0.655325
2018	37	0	0	0	0	0	1	0	1	1	3	0	2	2	6	6	6	3	6	0	0	0	0	0.959113	0	1.06195	1.15524	3.97772	0	3.41956	4.33792	16.9765	22.1533	31.0623	25.113	50.5093	3.3603	3.51405		2018	37		3.3603	0.55243	2.27754	4.44306		3.51405	0.577706
2019	52	0	0	0	0	1	1	0	2	0	2	4	3	7	7	3	8	8	6	0	0	0	1.03541	0.951928	0	2.10993	0	2.57991	5.95398	4.9867	14.5909	19.1022	10.7762	39.6924	64.563	49.1562	4.68392	4.65936		2019	52		4.68392	0.649543	3.41082	5.95703		4.65936	0.646137
																																									Year	CR	SE		Year	ASR	SE		Year
																																									1990	0.700771	0.313394		1990	1.06652	0.476961		1990
																																									1991	0.958241	0.362181		1991	1.33075	0.502978		1991
																																									1992	1.48207	0.44686		1992	2.84377	0.857428		1992
																																									1993	5.9216	2.41748		1993	0.226995	0.0926702		1993
																																									1994	1.16442	0.38814		1994	1.73055	0.576852		1994
																																									1995	1.90869	0.492822		1995	3.38055	0.872855		1995
																																									1996	0.757339	0.309182		1996	1.168	0.476835		1996
																																									1997	0.865885	0.327274		1997	1.1347	0.428875		1997
																																									1998	2.06822	0.501617		1998	3.01829	0.732043		1998
																																									1999	1.55584	0.431513		1999	2.52053	0.699068		1999
																																									2000	0.457192	0.228596		2000	0.793539	0.396769		2000
																																									2001	1.20378	0.362954		2001	1.90926	0.575663		2001
																																									2002	1.50996	0.403554		2002	2.41394	0.645153		2002
																																									2003	1.38264	0.383476		2003	1.89085	0.524427		2003
																																									2004	1.57405	0.406418		2004	2.34338	0.605057		2004
																																									2005	2.17503	0.47463		2005	2.80292	0.611648		2005
																																									2006	2.35122	0.490263		2006	3.10302	0.647024		2006
																																									2007	2.5242	0.50484		2007	3.04899	0.609799		2007
																																									2008	2.69368	0.5184		2008	3.37452	0.649427		2008
																																									2009	2.3668	0.483121		2009	2.87182	0.586207		2009
																																									2010	2.78596	0.526496		2010	3.45154	0.65228		2010
																																									2011	3.38166	0.571605		2011	3.88099	0.656007		2011
																																									2012	3.38166	0.571605		2012	3.88099	0.656007		2012
																																									2013	3.41441	0.569069		2013	3.79259	0.632099		2013
																																									2014	3.66567	0.586977		2014	4.01108	0.642287		2014
																																									2015	4.28453	0.631719		2015	4.7385	0.698654		2015
																																									2016	4.43319	0.639876		2016	4.79182	0.69164		2016
																																									2017	4.48849	0.641213		2017	4.58728	0.655325		2017
																																									2018	3.3603	0.55243		2018	3.51405	0.577706		2018
																																									2019	4.68392	0.649543		2019	4.65936	0.646137		2019
[truncated: 22 more columns]
