# Supplementary material for: Spatial-temporal pattern of colorectal cancer mortality in a Northeastern Brazilian State
Source: PLoS One. 2024 Feb 23;19(2):e0298100. doi: 10.1371/journal.pone.0298100 (PMC10889879; doi:10.1371/journal.pone.0298100)
Supplement: S2 File — (XLSX) [file pone.0298100.s005.xlsx]

## Sheet: Female Calculations
Female Calculations for Sergipe mortality
	VALOR ABSOLUTO																			TAXA ESPECIFICA
	Total	IGN	0	5	10	15	20	25	30	35	40	45	50	55	60	65	70	75	80+	0	5	10	15	20	25	30	35	40	45	50	55	60	65	70	75	80+	Taxa	Taxa
			4	9	14	19	24	29	34	39	44	49	54	59	64	69	74	79		4	9	14	19	24	29	34	39	44	49	54	59	64	69	74	79		Bruta	Ajust.*		Year	N		CR	SE	IC95%			ASR	SE
1990	11	0	0	0	0	0	0	0	0	1	0	0	0	3	1	0	2	2	2	0	0	0	0	0	0	0	2.49389	0	0	0	15.8638	6.2692	0	20.7663	28.4535	26.0146	1.47889	1.99496		1990	11		1.47889	0.445902	0.604921	2.35286		1.99496	0.601503
1991	6	0	0	0	0	0	0	0	0	0	0	0	0	3	1	1	0	1	0	0	0	0	0	0	0	0	0	0	0	0	15.4313	6.0931	7.33622	0	13.8966	0	0.788052	1.22003		1991	6		0.788052	0.321721	0.157479	1.41863		1.22003	0.498075
1992	9	2	0	0	0	0	0	0	0	0	1	0	1	0	1	2	1	1	0	0	0	0	0	0	0	0	0	2.79681	0	4.30089	0	5.93437	14.374	9.96115	13.7344	0	1.16332	1.38802		1992	9		1.16332	0.387772	0.403283	1.92335		1.38802	0.462672
1993	10	0	0	0	0	0	0	0	0	1	1	1	0	1	1	0	2	1	2	0	0	0	0	0	0	0	2.31755	2.79096	3.50336	0	4.95737	5.8682	0	19.7746	13.4084	23.8521	1.26264	1.71783		1993	10		1.26264	0.399281	0.480047	2.04523		1.71783	0.543226
1994	13	1	0	0	0	0	0	0	1	1	0	0	2	0	1	1	4	1	1	0	0	0	0	0	0	1.90614	2.27775	0	0	8.44274	0	5.76602	6.9512	38.8765	13.1822	11.7206	1.61317	2.1389		1994	13		1.61317	0.447412	0.73624	2.4901		2.1389	0.593225
1995	17	1	0	0	0	0	0	0	0	0	0	0	1	1	2	0	3	5	4	0	0	0	0	0	0	0	0	0	0	4.15213	4.79157	11.3437	0	28.656	64.8256	46.0989	2.07475	2.53538		1995	17		2.07475	0.503202	1.08848	3.06103		2.53538	0.61492
1996	5	0	0	0	0	0	0	0	0	0	0	0	2	0	1	1	0	1	0	0	0	0	0	0	0	0	0	0	0	7.4228	0	5.32425	6.67423	0	13.0005	0	0.605224	0.914342		1996	5		0.605224	0.270665	0.0747218	1.13573		0.914342	0.408906
1997	10	1	0	0	0	0	0	0	0	1	0	2	0	0	1	0	1	2	2	0	0	0	0	0	0	0	1.95511	0	5.86958	0	0	5.23204	0	8.66251	25.5853	20.4981	1.18624	1.31285		1997	10		1.18624	0.375121	0.451	1.92147		1.31285	0.415159
1998	10	2	0	0	0	0	0	1	0	0	1	0	1	1	0	2	0	1	1	0	0	0	0	0	1.39061	0	0	2.34214	0	3.5886	4.35806	0	12.9291	0	12.6279	10.1143	1.16669	1.22082		1998	10		1.16669	0.368941	0.443569	1.88982		1.22082	0.386058
1999	17	0	0	0	0	0	1	0	0	0	0	2	2	1	1	3	2	2	3	0	0	0	0	1.19229	0	0	0	0	5.68812	7.07114	4.29609	5.0844	19.1168	16.8705	24.919	29.9371	1.95119	2.62492		1999	17		1.95119	0.473232	1.02365	2.87872		2.62492	0.636637
2000	22	0	0	0	0	0	0	1	1	1	0	1	2	1	1	1	3	4	6	0	0	0	0	0	1.32038	1.4472	1.65085	0	2.51896	6.21157	3.8219	4.57938	5.83124	22.4618	43.4735	51.6218	2.41873	2.66441		2000	22		2.41873	0.515675	1.40801	3.42945		2.66441	0.568053
2001	18	0	0	0	0	0	0	0	0	0	1	1	0	1	1	2	1	6	5	0	0	0	0	0	0	0	0	1.94643	2.40871	0	3.61677	4.38308	11.0883	7.25374	58.508	42.4953	1.89668	2.06906		2001	18		1.89668	0.447051	1.02046	2.77289		2.06906	0.487682
2002	21	0	0	0	0	0	0	0	0	1	0	1	1	3	2	2	1	5	5	0	0	0	0	0	0	0	1.52555	0	2.32293	2.80584	10.4033	8.52297	10.686	7.08015	46.3822	41.7397	2.17689	2.47166		2002	21		2.17689	0.475037	1.24582	3.10797		2.47166	0.539359
2003	24	0	0	0	0	0	0	0	0	1	3	1	0	2	6	1	5	0	5	0	0	0	0	0	0	0	1.47462	5.32292	2.23859	0	6.63812	24.8519	5.14377	34.3619	0	40.2285	2.44899	3.04561		2003	24		2.44899	0.499897	1.46919	3.42879		3.04561	0.621682
2004	23	0	0	0	0	0	1	0	2	0	0	3	0	3	2	2	5	0	5	0	0	0	0	1.01333	0	2.62254	0	0	6.45023	0	9.52956	8.02665	9.92556	33.3244	0	38.6309	2.31155	2.67824		2004	23		2.31155	0.481991	1.36685	3.25625		2.67824	0.558453
2005	32	0	0	0	0	0	0	1	1	0	2	4	3	3	1	3	1	3	10	0	0	0	0	0	1.12605	1.28192	0	3.2684	8.22402	7.46065	9.12548	3.87177	14.412	6.44828	26.3829	74.4657	3.16865	3.31928		2005	32		3.16865	0.560143	2.07077	4.26653		3.31928	0.586771
2006	30	0	0	0	0	0	0	0	0	0	2	2	2	6	3	2	5	4	4	0	0	0	0	0	0	0	0	3.14956	3.92472	4.79432	17.4861	11.169	9.3188	31.11	34.3584	28.7191	2.92673	3.34292		2006	30		2.92673	0.534345	1.87941	3.97404		3.34292	0.61033
2007	37	0	0	0	0	0	0	1	1	0	3	6	6	4	2	2	1	5	6	0	0	0	0	0	1.07193	1.21358	0	4.55754	11.2366	13.8793	11.1722	7.14031	9.05346	5.98408	41.8305	41.4422	3.55851	3.75669		2007	37		3.55851	0.585016	2.41188	4.70514		3.75669	0.617597
2008	44	0	0	0	0	0	0	0	0	0	2	4	1	5	4	2	6	7	13	0	0	0	0	0	0	0	0	2.93759	7.15704	2.2305	13.3973	13.6724	8.79198	34.5006	56.7491	85.3298	4.17271	4.17455		2008	44		4.17271	0.62906	2.93975	5.40567		4.17455	0.629337
2009	33	0	0	0	0	0	0	0	1	0	1	0	5	6	3	3	2	8	4	0	0	0	0	0	0	1.14316	0	1.42539	0	10.7183	15.452	9.81515	12.7681	11.0754	62.7943	24.6154	3.08651	3.17936		2009	33		3.08651	0.537292	2.03341	4.1396		3.17936	0.553456
2010	30	0	0	0	0	0	1	0	0	0	1	1	5	8	2	2	4	3	3	0	0	0	0	0.982145	0	0	0	1.40772	1.67006	10.3933	20.1056	6.35042	8.31601	21.6873	23.0468	17.5871	2.82227	2.93071		2010	30		2.82227	0.515273	1.81233	3.8322		2.93071	0.535071
2011	39	0	0	0	0	0	0	0	0	3	0	1	7	2	4	5	4	9	4	0	0	0	0	0	0	0	3.71292	0	1.58803	13.8029	4.79985	12.0562	19.7644	20.7889	66.2398	22.8768	3.5602	3.58232		2011	39		3.5602	0.570088	2.44282	4.67757		3.58232	0.57363
2012	40	0	0	0	0	0	0	0	0	1	3	1	3	1	6	1	3	5	16	0	0	0	0	0	0	0	1.20605	4.01483	1.53198	5.67451	2.32677	17.3898	3.79954	15.1638	35.5467	90.1155	3.61173	3.15144		2012	40		3.61173	0.571064	2.49244	4.73101		3.15144	0.498287
2013	41	0	0	0	0	0	0	1	0	1	0	3	6	2	6	3	5	6	8	0	0	0	0	0	0.981027	0	1.17334	0	4.44438	10.8794	4.51202	16.7313	10.9425	24.558	41.1156	44.2258	3.66308	3.4821		2013	41		3.66308	0.572076	2.54181	4.78435		3.4821	0.543812
2014	58	0	0	0	0	0	1	1	1	2	1	6	3	7	4	7	6	8	11	0	0	0	0	0.979106	0.975638	1.02762	2.28446	1.29816	8.62912	5.22039	15.2735	10.7478	24.5115	28.5442	52.9031	59.4755	5.1278	4.68263		2014	58		5.1278	0.673313	3.8081	6.44749		4.68263	0.614859
2015	50	0	0	0	0	0	0	0	2	1	1	4	5	2	12	6	4	5	8	0	0	0	0	0	0	2.02593	1.11409	1.27293	5.6097	8.36848	4.20468	31.1284	20.1816	18.3528	31.9836	42.1674	4.37435	4.14712		2015	50		4.37435	0.618626	3.16184	5.58686		4.14712	0.586492
2016	59	0	0	0	0	0	0	0	1	1	3	2	4	4	9	7	9	10	9	0	0	0	0	0	0	0.990217	1.06627	3.63747	2.70139	6.22219	7.75104	21.8717	21.7331	38.1033	60.1142	44.5964	5.06184	4.4609		2016	59		5.06184	0.658995	3.77021	6.35347		4.4609	0.58076
2017	81	0	0	0	0	0	1	2	2	2	1	5	6	14	7	9	8	3	7	0	0	0	0	0.973198	1.94645	2.00124	2.17749	1.24432	6.86596	9.67555	28.2857	17.5575	29.0895	35.2967	18.592	35.8405	7.01669	5.41136		2017	81		7.01669	0.779632	5.48861	8.54477		5.41136	0.601262
2018	90	0	0	0	0	0	0	0	3	2	2	5	9	5	9	7	10	11	23	0	0	0	0	0	0	2.94635	2.09299	2.35927	6.65584	13.5373	9.28626	21.1914	20.8887	40.5811	64.0839	110.048	7.64516	5.91884		2018	90		7.64516	0.80587	6.06565	9.22466		5.91884	0.6239
2019	73	0	0	0	0	1	0	0	1	2	1	1	6	8	8	10	8	11	17	0	0	0	1.05594	0	0	0.976801	2.05884	1.14842	1.31	8.76104	14.2582	18.2083	28.7282	31.1199	61.909	78.5002	6.14212	5.04973		2019	73		6.14212	0.718881	4.73311	7.55112		5.04973	0.591026
																																									Year	CR	SE		Year	ASR	SE		Year
																																									1990	1.47889	0.445902		1990	1.99496	0.601503		1990
																																									1991	0.788052	0.321721		1991	1.22003	0.498075		1991
																																									1992	1.16332	0.387772		1992	1.38802	0.462672		1992
																																									1993	1.26264	0.399281		1993	1.71783	0.543226		1993
																																									1994	1.61317	0.447412		1994	2.1389	0.593225		1994
																																									1995	2.07475	0.503202		1995	2.53538	0.61492		1995
																																									1996	0.605224	0.270665		1996	0.914342	0.408906		1996
																																									1997	1.18624	0.375121		1997	1.31285	0.415159		1997
																																									1998	1.16669	0.368941		1998	1.22082	0.386058		1998
																																									1999	1.95119	0.473232		1999	2.62492	0.636637		1999
																																									2000	2.41873	0.515675		2000	2.66441	0.568053		2000
																																									2001	1.89668	0.447051		2001	2.06906	0.487682		2001
																																									2002	2.17689	0.475037		2002	2.47166	0.539359		2002
																																									2003	2.44899	0.499897		2003	3.04561	0.621682		2003
																																									2004	2.31155	0.481991		2004	2.67824	0.558453		2004
																																									2005	3.16865	0.560143		2005	3.31928	0.586771		2005
																																									2006	2.92673	0.534345		2006	3.34292	0.61033		2006
																																									2007	3.55851	0.585016		2007	3.75669	0.617597		2007
																																									2008	4.17271	0.62906		2008	4.17455	0.629337		2008
																																									2009	3.08651	0.537292		2009	3.17936	0.553456		2009
																																									2010	2.82227	0.515273		2010	2.93071	0.535071		2010
																																									2011	3.5602	0.570088		2011	3.58232	0.57363		2011
																																									2012	3.61173	0.571064		2012	3.15144	0.498287		2012
																																									2013	3.66308	0.572076		2013	3.4821	0.543812		2013
																																									2014	5.1278	0.673313		2014	4.68263	0.614859		2014
																																									2015	4.37435	0.618626		2015	4.14712	0.586492		2015
																																									2016	5.06184	0.658995		2016	4.4609	0.58076		2016
																																									2017	7.01669	0.779632		2017	5.41136	0.601262		2017
																																									2018	7.64516	0.80587		2018	5.91884	0.6239		2018
																																									2019	6.14212	0.718881		2019	5.04973	0.591026		2019
[truncated: 22 more columns]
