# Supplementary material for: Spatial-temporal pattern of colorectal cancer mortality in a Northeastern Brazilian State
Source: PLoS One. 2024 Feb 23;19(2):e0298100. doi: 10.1371/journal.pone.0298100 (PMC10889879; doi:10.1371/journal.pone.0298100)
Supplement: S3 File — (XLSX) [file pone.0298100.s006.xlsx]

## Sheet: Mort M PlosOne
Joinpoint ASR_SE_R_Female (1990_2019)
Year	ASR	SE	R
1990	1.99496	0.601503	1
1991	1.22003	0.498075	1
1992	1.38802	0.462672	1
1993	1.71783	0.543226	1
1994	2.1389	0.593225	1
1995	2.53538	0.61492	1
1996	0.914342	0.408906	1
1997	1.31285	0.415159	1
1998	1.22082	0.386058	1
1999	2.62492	0.636637	1
2000	2.66441	0.568053	1
2001	2.06906	0.487682	1
2002	2.47166	0.539359	1
2003	3.04561	0.621682	1
2004	2.67824	0.558453	1
2005	3.31928	0.586771	1
2006	3.34292	0.61033	1
2007	3.75669	0.617597	1
2008	4.17455	0.629337	1
2009	3.17936	0.553456	1
2010	2.93071	0.535071	1
2011	3.58232	0.57363	1
2012	3.15144	0.498287	1
2013	3.4821	0.543812	1
2014	4.68263	0.614859	1
2015	4.14712	0.586492	1
2016	4.4609	0.58076	1
2017	5.41136	0.601262	1
2018	5.91884	0.6239	1
2019	5.04973	0.591026	1
1990	0.415648	0.415648	2
1991	0.1	0.1	2
1992	0.466135	0.466135	2
1993	1.43531	0.828678	2
1994	0.697315	0.493076	2
1995	0.1	0.1	2
1996	0.1	0.1	2
1997	1.30411	0.752931	2
1998	0.622125	0.439909	2
1999	1.14674	0.662068	2
2000	1.15623	0.578115	2
2001	0.725857	0.513259	2
2002	0.641415	0.453549	2
2003	1.50602	0.673514	2
2004	1.68101	0.686271	2
2005	2.31673	0.819089	2
2006	1.17905	0.589523	2
2007	3.01327	0.908536	2
2008	1.68244	0.686853	2
2009	0.428092	0.302707	2
2010	0.676654	0.390666	2
2011	0.883492	0.441746	2
2012	1.12548	0.503329	2
2013	1.09979	0.491841	2
2014	2.53235	0.731027	2
2015	1.67044	0.590591	2
2016	1.39922	0.528857	2
2017	2.53478	0.703021	2
2018	2.34241	0.676195	2
2019	0.915677	0.409503	2
1990	7.37766	3.68883	3
1991	7.1748	3.5874	3
1992	3.41175	2.41247	3
1993	3.60852	2.55161	3
1994	4.73625	2.73448	3
1995	6.76245	3.38123	3
1996	4.24902	2.45317	3
1997	1.74401	1.74401	3
1998	2.64889	1.87305	3
1999	5.48387	2.74194	3
2000	4.87095	2.43547	3
2001	2.66662	1.88558	3
2002	7.24404	2.95737	3
2003	10.4967	3.71114	3
2004	5.85207	2.61712	3
2005	6.8193	2.57745	3
2006	11.1498	3.36179	3
2007	10.7306	3.09766	3
2008	9.76673	3.08851	3
2009	11.9952	3.20584	3
2010	12.2831	3.17148	3
2011	10.2196	2.83442	3
2012	8.46369	2.67645	3
2013	10.7076	2.86172	3
2014	10.4139	2.78323	3
2015	14.5672	3.34194	3
2016	11.9483	2.89789	3
2017	18.5062	3.56153	3
2018	14.6717	3.05925	3
2019	13.7425	2.92992	3
1990	18.8086	7.67858	4
1991	5.30821	3.75347	4
1992	9.51739	4.75869	4
1993	14.2588	6.37672	4
1994	17.6826	6.6834	4
1995	34.8951	10.0734	4
1996	4.91869	3.47804	4
1997	13.6865	6.12077	4
1998	8.91781	4.4589	4
1999	22.7109	7.18181	4
2000	30.8471	8.24423	4
2001	29.8364	7.9741	4
2002	26.472	7.34202	4
2003	19.9335	6.01019	4
2004	20.4702	5.90925	4
2005	30.4272	7.37969	4
2006	25.8766	6.6813	4
2007	24.5776	6.56863	4
2008	46.3429	8.75798	4
2009	27.8133	6.74572	4
2010	17.6593	5.09779	4
2011	32.4175	6.91143	4
2012	36.1564	7.23127	4
2013	30.2105	6.44089	4
2014	41.3586	7.31123	4
2015	28.1714	5.87414	4
2016	41.1367	6.95338	4
2017	29.7047	5.71666	4
2018	58.9004	8.2477	4
2019	50.0643	7.38158	4
