# Supplementary material for: Spatial-temporal pattern of colorectal cancer mortality in a Northeastern Brazilian State
Source: PLoS One. 2024 Feb 23;19(2):e0298100. doi: 10.1371/journal.pone.0298100 (PMC10889879; doi:10.1371/journal.pone.0298100)
Supplement: S4 File — (XLSX) [file pone.0298100.s007.xlsx]

## Sheet: Mort H PlosOne
Joinpoint ASR_SE_R_Male (1990_2019)
Year	ASR	SE	R
1990	1.06652	0.476961	1
1991	1.33075	0.502978	1
1992	2.84377	0.857428	1
1993	0.226995	0.0926702	1
1994	1.73055	0.576852	1
1995	3.38055	0.872855	1
1996	1.168	0.476835	1
1997	1.1347	0.428875	1
1998	3.01829	0.732043	1
1999	2.52053	0.699068	1
2000	0.793539	0.396769	1
2001	1.90926	0.575663	1
2002	2.41394	0.645153	1
2003	1.89085	0.524427	1
2004	2.34338	0.605057	1
2005	2.80292	0.611648	1
2006	3.10302	0.647024	1
2007	3.04899	0.609799	1
2008	3.37452	0.649427	1
2009	2.87182	0.586207	1
2010	3.45154	0.65228	1
2011	3.88099	0.656007	1
2012	3.88099	0.656007	1
2013	3.79259	0.632099	1
2014	4.01108	0.642287	1
2015	4.7385	0.698654	1
2016	4.79182	0.69164	1
2017	4.58728	0.655325	1
2018	3.51405	0.577706	1
2019	4.65936	0.646137	1
1990	0.678527	0.678527	2
1991	1.09455	0.773963	2
1992	1.67741	0.968451	2
1993	0.328978	0.232622	2
1994	1.23257	0.711623	2
1995	0.610434	0.610434	2
1996	0.29436	0.29436	2
1997	0.524538	0.524538	2
1998	1.03263	0.73018	2
1999	0.277764	0.277764	2
2000	0.463195	0.463195	2
2001	0.533126	0.376977	2
2002	0.699649	0.494727	2
2003	0.90675	0.523512	2
2004	0.238065	0.238065	2
2005	1.24504	0.622522	2
2006	1.00293	0.579044	2
2007	1.80687	0.682932	2
2008	0.570727	0.403565	2
2009	0.238054	0.238054	2
2010	0.872682	0.503843	2
2011	1.98635	0.750769	2
2012	1.98635	0.750769	2
2013	2.76369	0.833283	2
2014	1.17045	0.523443	2
2015	1.26334	0.515758	2
2016	2.4122	0.762803	2
2017	2.72787	0.78747	2
2018	1.19234	0.48677	2
2019	1.93262	0.644208	2
1990	0.1	0.1	3
1991	2.53505	2.53505	3
1992	14.4004	5.87893	3
1993	0.657955	0.465245	3
1994	6.37775	3.6822	3
1995	15.2618	5.39586	3
1996	1.35183	1.35183	3
1997	1.32686	1.32686	3
1998	12.0437	4.5521	3
1999	10.2154	4.56849	3
2000	5.22324	3.01564	3
2001	9.11406	3.7208	3
2002	10.4608	3.95383	3
2003	7.7594	3.16776	3
2004	7.86545	3.21106	3
2005	7.36484	3.00669	3
2006	7.80603	2.9504	3
2007	8.21655	2.90499	3
2008	3.3627	1.94146	3
2009	9.3414	3.1138	3
2010	7.5067	2.65402	3
2011	13.6485	3.64771	3
2012	13.6485	3.64771	3
2013	9.47452	2.99611	3
2014	10.3471	2.98695	3
2015	12.4947	3.22612	3
2016	13.3032	3.3258	3
2017	11.062	2.95646	3
2018	8.24466	2.60719	3
2019	12.8933	3.12708	3
1990	13.2875	6.64373	4
1991	15.8128	7.90638	4
1992	4.26548	3.01615	4
1993	0.493467	0.348934	4
1994	5.5212	3.90408	4
1995	17.8554	7.28942	4
1996	10.5341	5.26705	4
1997	12.0142	6.00711	4
1998	21.9199	8.28496	4
1999	20.9031	7.90065	4
2000	0.1	0.1	4
2001	6.50805	3.75742	4
2002	10.4846	4.68887	4
2003	8.84385	4.42192	4
2004	16.6982	5.9037	4
2005	28.2408	8.51492	4
2006	28.7922	7.98552	4
2007	22.7668	7.1995	4
2008	47.0411	10.0292	4
2009	30.5985	8.1778	4
2010	33.7198	8.17826	4
2011	29.4045	7.85869	4
2012	29.4045	7.85869	4
2013	29.178	7.53372	4
2014	44.34	9.45331	4
2015	41.6877	8.33755	4
2016	38.0533	8.11299	4
2017	41.1916	8.58905	4
2018	32.2095	7.02869	4
2019	41.0469	8.20939	4
