# Supplementary material for: Spatial-temporal pattern of colorectal cancer mortality in a Northeastern Brazilian State
Source: PLoS One. 2024 Feb 23;19(2):e0298100. doi: 10.1371/journal.pone.0298100 (PMC10889879; doi:10.1371/journal.pone.0298100)
Supplement: S5 File — (XLSX) [file pone.0298100.s008.xlsx]

## Sheet: MUL 1990
Sergipe CRC Mortality_Absolute values, specific rate, crude rate and standardized rate, per 100,000 women and age group, 1990-2019 year by year
		VALOR ABSOLUTO																			TAXA ESPECIFICA
CID-10 Localização Primária		Total	IGN	0	5	10	15	20	25	30	35	40	45	50	55	60	65	70	75	80+	0	5	10	15	20	25	30	35	40	45	50	55	60	65	70	75	80+	Taxa	Taxa
				4	9	14	19	24	29	34	39	44	49	54	59	64	69	74	79		4	9	14	19	24	29	34	39	44	49	54	59	64	69	74	79		Bruta	Ajust.*
C180	Ceco																				0	0	0	0	0	0	0	0	0	0	0	0	0	0	0	0	0	0	0	94430	96876	94596	84005	71145	60249	47730	40098	33428	26705
C181	Apêndice																				0	0	0	0	0	0	0	0	0	0	0	0	0	0	0	0	0	0	0	94430	96876	94596	84005	71145	60249	47730	40098	33428	26705
C182	Cólon ascendente																				0	0	0	0	0	0	0	0	0	0	0	0	0	0	0	0	0	0	0	94430	96876	94596	84005	71145	60249	47730	40098	33428	26705
C183	Ângulo hepático																				0	0	0	0	0	0	0	0	0	0	0	0	0	0	0	0	0	0	0	94430	96876	94596	84005	71145	60249	47730	40098	33428	26705
C184	Cólon transverso																				0	0	0	0	0	0	0	0	0	0	0	0	0	0	0	0	0	0	0	94430	96876	94596	84005	71145	60249	47730	40098	33428	26705
C185	Ângulo esplênico																				0	0	0	0	0	0	0	0	0	0	0	0	0	0	0	0	0	0	0	94430	96876	94596	84005	71145	60249	47730	40098	33428	26705
C186	Cólon descendente																				0	0	0	0	0	0	0	0	0	0	0	0	0	0	0	0	0	0	0	94430	96876	94596	84005	71145	60249	47730	40098	33428	26705
C187	Cólon sigmóide	1																1			0	0	0	0	0	0	0	0	0	0	0	0	0	0	10.3831	0	0	0.134444	0.207663	94430	96876	94596	84005	71145	60249	47730	40098	33428	26705
C188	Lesão sobreposta																				0	0	0	0	0	0	0	0	0	0	0	0	0	0	0	0	0	0	0	94430	96876	94596	84005	71145	60249	47730	40098	33428	26705
C189	Cólon	2													2						0	0	0	0	0	0	0	0	0	0	0	10.5759	0	0	0	0	0	0.268889	0.423034	94430	96876	94596	84005	71145	60249	47730	40098	33428	26705
C199	Junção retossigmóide	5													1	1		1	2		0	0	0	0	0	0	0	0	0	0	0	5.28793	6.2692	0	10.3831	28.4535	0	0.672222	0.954483	94430	96876	94596	84005	71145	60249	47730	40098	33428	26705
	SUBTOTAL A	8	0	0	0	0	0	0	0	0	0	0	0	0	3	1	0	2	2	0	0	0	0	0	0	0	0	0	0	0	0	15.8638	6.2692	0	20.7663	28.4535	0	1.07556	1.58518	94430	96876	94596	84005	71145	60249	47730	40098	33428	26705
C209	Reto	3									1									2	0	0	0	0	0	0	0	2.49389	0	0	0	0	0	0	0	0	26.0146	0.403333	0.409779	94430	96876	94596	84005	71145	60249	47730	40098	33428	26705
	SUBTOTAL B	3	0	0	0	0	0	0	0	0	1	0	0	0	0	0	0	0	0	2	0	0	0	0	0	0	0	2.49389	0	0	0	0	0	0	0	0	26.0146	0.403333	0.409779	94430	96876	94596	84005	71145	60249	47730	40098	33428	26705
C210	Ânus																				0	0	0	0	0	0	0	0	0	0	0	0	0	0	0	0	0	0	0	94430	96876	94596	84005	71145	60249	47730	40098	33428	26705
C211	Canal anal																				0	0	0	0	0	0	0	0	0	0	0	0	0	0	0	0	0	0	0	94430	96876	94596	84005	71145	60249	47730	40098	33428	26705
C212	Zona cloacogênica																				0	0	0	0	0	0	0	0	0	0	0	0	0	0	0	0	0	0	0	94430	96876	94596	84005	71145	60249	47730	40098	33428	26705
C218	Lesão Sobreposta reto, ânus e Canal anal	1															1				0	0	0	0	0	0	0	0	0	0	0	0	0	7.47217	0	0	0	0.134444	0.224165	94430	96876	94596	84005	71145	60249	47730	40098	33428	26705
	SUBTOTAL C	1	0	0	0	0	0	0	0	0	0	0	0	0	0	0	1	0	0	0	0	0	0	0	0	0	0	0	0	0	0	0	0	7.47217	0	0	0	0.134444	0.224165	94430	96876	94596	84005	71145	60249	47730	40098	33428	26705
	TOTAL A+B	11	0	0	0	0	0	0	0	0	1	0	0	0	3	1	0	2	2	2	0	0	0	0	0	0	0	2.49389	0	0	0	15.8638	6.2692	0	20.7663	28.4535	26.0146	1.47889	1.99496	94430	96876	94596	84005	71145	60249	47730	40098	33428	26705
	TOTAL A+B+C	12	0	0	0	0	0	0	0	0	1	0	0	0	3	1	1	2	2	2	0	0	0	0	0	0	0	2.49389	0	0	0	15.8638	6.2692	7.47217	20.7663	28.4535	26.0146	1.61333	2.21912	94430	96876	94596	84005	71145	60249	47730	40098	33428	26705
	* Taxa ajustada por idade e padronizada pela população mundial
[truncated: 8 more columns]

## Sheet: MUL 1991
Sergipe CRC Mortality_Absolute values, specific rate, crude rate and standardized rate, per 100,000 women and age group, 1990-2019 year by year
		VALOR ABSOLUTO																			TAXA ESPECIFICA
CID-10 Localização Primária		Total	IGN	0	5	10	15	20	25	30	35	40	45	50	55	60	65	70	75	80+	0	5	10	15	20	25	30	35	40	45	50	55	60	65	70	75	80+	Taxa	Taxa
				4	9	14	19	24	29	34	39	44	49	54	59	64	69	74	79		4	9	14	19	24	29	34	39	44	49	54	59	64	69	74	79		Bruta	Ajust.*
C180	Ceco																				0	0	0	0	0	0	0	0	0	0	0	0	0	0	0	0	0	0	0	94799	98496	96418	85838	73541	62512	49464	41436	34450	27470
C181	Apêndice																				0	0	0	0	0	0	0	0	0	0	0	0	0	0	0	0	0	0	0	94799	98496	96418	85838	73541	62512	49464	41436	34450	27470
C182	Cólon ascendente																				0	0	0	0	0	0	0	0	0	0	0	0	0	0	0	0	0	0	0	94799	98496	96418	85838	73541	62512	49464	41436	34450	27470
C183	Ângulo hepático																				0	0	0	0	0	0	0	0	0	0	0	0	0	0	0	0	0	0	0	94799	98496	96418	85838	73541	62512	49464	41436	34450	27470
C184	Cólon transverso																				0	0	0	0	0	0	0	0	0	0	0	0	0	0	0	0	0	0	0	94799	98496	96418	85838	73541	62512	49464	41436	34450	27470
C185	Ângulo esplênico																				0	0	0	0	0	0	0	0	0	0	0	0	0	0	0	0	0	0	0	94799	98496	96418	85838	73541	62512	49464	41436	34450	27470
C186	Cólon descendente																				0	0	0	0	0	0	0	0	0	0	0	0	0	0	0	0	0	0	0	94799	98496	96418	85838	73541	62512	49464	41436	34450	27470
C187	Cólon sigmóide																				0	0	0	0	0	0	0	0	0	0	0	0	0	0	0	0	0	0	0	94799	98496	96418	85838	73541	62512	49464	41436	34450	27470
C188	Lesão sobreposta																				0	0	0	0	0	0	0	0	0	0	0	0	0	0	0	0	0	0	0	94799	98496	96418	85838	73541	62512	49464	41436	34450	27470
C189	Cólon	3														1	1		1		0	0	0	0	0	0	0	0	0	0	0	0	6.0931	7.33622	0	13.8966	0	0.394026	0.602777	94799	98496	96418	85838	73541	62512	49464	41436	34450	27470
C199	Junção retossigmóide	1													1						0	0	0	0	0	0	0	0	0	0	0	5.14377	0	0	0	0	0	0.131342	0.205751	94799	98496	96418	85838	73541	62512	49464	41436	34450	27470
	SUBTOTAL A	4	0	0	0	0	0	0	0	0	0	0	0	0	1	1	1	0	1	0	0	0	0	0	0	0	0	0	0	0	0	5.14377	6.0931	7.33622	0	13.8966	0	0.525368	0.808527	94799	98496	96418	85838	73541	62512	49464	41436	34450	27470
C209	Reto	2													2						0	0	0	0	0	0	0	0	0	0	0	10.2875	0	0	0	0	0	0.262684	0.411501	94799	98496	96418	85838	73541	62512	49464	41436	34450	27470
	SUBTOTAL B	2	0	0	0	0	0	0	0	0	0	0	0	0	2	0	0	0	0	0	0	0	0	0	0	0	0	0	0	0	0	10.2875	0	0	0	0	0	0.262684	0.411501	94799	98496	96418	85838	73541	62512	49464	41436	34450	27470
C210	Ânus																				0	0	0	0	0	0	0	0	0	0	0	0	0	0	0	0	0	0	0	94799	98496	96418	85838	73541	62512	49464	41436	34450	27470
C211	Canal anal																				0	0	0	0	0	0	0	0	0	0	0	0	0	0	0	0	0	0	0	94799	98496	96418	85838	73541	62512	49464	41436	34450	27470
C212	Zona cloacogênica																				0	0	0	0	0	0	0	0	0	0	0	0	0	0	0	0	0	0	0	94799	98496	96418	85838	73541	62512	49464	41436	34450	27470
C218	Lesão Sobreposta reto, ânus e Canal anal																				0	0	0	0	0	0	0	0	0	0	0	0	0	0	0	0	0	0	0	94799	98496	96418	85838	73541	62512	49464	41436	34450	27470
	SUBTOTAL C	0	0	0	0	0	0	0	0	0	0	0	0	0	0	0	0	0	0	0	0	0	0	0	0	0	0	0	0	0	0	0	0	0	0	0	0	0	0	94799	98496	96418	85838	73541	62512	49464	41436	34450	27470
	TOTAL A+B	6	0	0	0	0	0	0	0	0	0	0	0	0	3	1	1	0	1	0	0	0	0	0	0	0	0	0	0	0	0	15.4313	6.0931	7.33622	0	13.8966	0	0.788052	1.22003	94799	98496	96418	85838	73541	62512	49464	41436	34450	27470
	TOTAL A+B+C	6	0	0	0	0	0	0	0	0	0	0	0	0	3	1	1	0	1	0	0	0	0	0	0	0	0	0	0	0	0	15.4313	6.0931	7.33622	0	13.8966	0	0.788052	1.22003	94799	98496	96418	85838	73541	62512	49464	41436	34450	27470
	* Taxa ajustada por idade e padronizada pela população mundial
[truncated: 8 more columns]

## Sheet: MUL 1992
Sergipe CRC Mortality_Absolute values, specific rate, crude rate and standardized rate, per 100,000 women and age group, 1990-2019 year by year
		VALOR ABSOLUTO																			TAXA ESPECIFICA
CID-10 Localização Primária		Total	IGN	0	5	10	15	20	25	30	35	40	45	50	55	60	65	70	75	80+	0	5	10	15	20	25	30	35	40	45	50	55	60	65	70	75	80+	Taxa	Taxa
				4	9	14	19	24	29	34	39	44	49	54	59	64	69	74	79		4	9	14	19	24	29	34	39	44	49	54	59	64	69	74	79		Bruta	Ajust.*
C180	Ceco																				0	0	0	0	0	0	0	0	0	0	0	0	0	0	0	0	0	0	0	94042	97582	97239	87512	74682	63753	51767	43081	35755	28557
C181	Apêndice																				0	0	0	0	0	0	0	0	0	0	0	0	0	0	0	0	0	0	0	94042	97582	97239	87512	74682	63753	51767	43081	35755	28557
C182	Cólon ascendente																				0	0	0	0	0	0	0	0	0	0	0	0	0	0	0	0	0	0	0	94042	97582	97239	87512	74682	63753	51767	43081	35755	28557
C183	Ângulo hepático																				0	0	0	0	0	0	0	0	0	0	0	0	0	0	0	0	0	0	0	94042	97582	97239	87512	74682	63753	51767	43081	35755	28557
C184	Cólon transverso																				0	0	0	0	0	0	0	0	0	0	0	0	0	0	0	0	0	0	0	94042	97582	97239	87512	74682	63753	51767	43081	35755	28557
C185	Ângulo esplênico																				0	0	0	0	0	0	0	0	0	0	0	0	0	0	0	0	0	0	0	94042	97582	97239	87512	74682	63753	51767	43081	35755	28557
C186	Cólon descendente	1												1							0	0	0	0	0	0	0	0	0	0	4.30089	0	0	0	0	0	0	0.129257	0.215045	94042	97582	97239	87512	74682	63753	51767	43081	35755	28557
C187	Cólon sigmóide	1														1					0	0	0	0	0	0	0	0	0	0	0	0	5.93437	0	0	0	0	0.129257	0.237375	94042	97582	97239	87512	74682	63753	51767	43081	35755	28557
C188	Lesão sobreposta																				0	0	0	0	0	0	0	0	0	0	0	0	0	0	0	0	0	0	0	94042	97582	97239	87512	74682	63753	51767	43081	35755	28557
C189	Cólon	7	2									1					2	1	1		0	0	0	0	0	0	0	0	2.79681	0	0	0	0	14.374	9.96115	13.7344	0	0.904802	0.935596	94042	97582	97239	87512	74682	63753	51767	43081	35755	28557
C199	Junção retossigmóide																				0	0	0	0	0	0	0	0	0	0	0	0	0	0	0	0	0	0	0	94042	97582	97239	87512	74682	63753	51767	43081	35755	28557
	SUBTOTAL A	9	2	0	0	0	0	0	0	0	0	1	0	1	0	1	2	1	1	0	0	0	0	0	0	0	0	0	2.79681	0	4.30089	0	5.93437	14.374	9.96115	13.7344	0	1.16332	1.38802	94042	97582	97239	87512	74682	63753	51767	43081	35755	28557
C209	Reto																				0	0	0	0	0	0	0	0	0	0	0	0	0	0	0	0	0	0	0	94042	97582	97239	87512	74682	63753	51767	43081	35755	28557
	SUBTOTAL B	0	0	0	0	0	0	0	0	0	0	0	0	0	0	0	0	0	0	0	0	0	0	0	0	0	0	0	0	0	0	0	0	0	0	0	0	0	0	94042	97582	97239	87512	74682	63753	51767	43081	35755	28557
C210	Ânus																				0	0	0	0	0	0	0	0	0	0	0	0	0	0	0	0	0	0	0	94042	97582	97239	87512	74682	63753	51767	43081	35755	28557
C211	Canal anal																				0	0	0	0	0	0	0	0	0	0	0	0	0	0	0	0	0	0	0	94042	97582	97239	87512	74682	63753	51767	43081	35755	28557
C212	Zona cloacogênica																				0	0	0	0	0	0	0	0	0	0	0	0	0	0	0	0	0	0	0	94042	97582	97239	87512	74682	63753	51767	43081	35755	28557
C218	Lesão Sobreposta reto, ânus e Canal anal																				0	0	0	0	0	0	0	0	0	0	0	0	0	0	0	0	0	0	0	94042	97582	97239	87512	74682	63753	51767	43081	35755	28557
	SUBTOTAL C	0	0	0	0	0	0	0	0	0	0	0	0	0	0	0	0	0	0	0	0	0	0	0	0	0	0	0	0	0	0	0	0	0	0	0	0	0	0	94042	97582	97239	87512	74682	63753	51767	43081	35755	28557
	TOTAL A+B	9	2	0	0	0	0	0	0	0	0	1	0	1	0	1	2	1	1	0	0	0	0	0	0	0	0	0	2.79681	0	4.30089	0	5.93437	14.374	9.96115	13.7344	0	1.16332	1.38802	94042	97582	97239	87512	74682	63753	51767	43081	35755	28557
	TOTAL A+B+C	9	2	0	0	0	0	0	0	0	0	1	0	1	0	1	2	1	1	0	0	0	0	0	0	0	0	0	2.79681	0	4.30089	0	5.93437	14.374	9.96115	13.7344	0	1.16332	1.38802	94042	97582	97239	87512	74682	63753	51767	43081	35755	28557
	* Taxa ajustada por idade e padronizada pela população mundial
[truncated: 8 more columns]

## Sheet: MUL 1993
Sergipe CRC Mortality_Absolute values, specific rate, crude rate and standardized rate, per 100,000 women and age group, 1990-2019 year by year
		VALOR ABSOLUTO																			TAXA ESPECIFICA
CID-10 Localização Primária		Total	IGN	0	5	10	15	20	25	30	35	40	45	50	55	60	65	70	75	80+	0	5	10	15	20	25	30	35	40	45	50	55	60	65	70	75	80+	Taxa	Taxa
				4	9	14	19	24	29	34	39	44	49	54	59	64	69	74	79		4	9	14	19	24	29	34	39	44	49	54	59	64	69	74	79		Bruta	Ajust.*
C180	Ceco																				0	0	0	0	0	0	0	0	0	0	0	0	0	0	0	0	0	0	0	98580	102445	100268	89292	76588	65154	51563	43149	35830	28544
C181	Apêndice																				0	0	0	0	0	0	0	0	0	0	0	0	0	0	0	0	0	0	0	98580	102445	100268	89292	76588	65154	51563	43149	35830	28544
C182	Cólon ascendente																				0	0	0	0	0	0	0	0	0	0	0	0	0	0	0	0	0	0	0	98580	102445	100268	89292	76588	65154	51563	43149	35830	28544
C183	Ângulo hepático																				0	0	0	0	0	0	0	0	0	0	0	0	0	0	0	0	0	0	0	98580	102445	100268	89292	76588	65154	51563	43149	35830	28544
C184	Cólon transverso																				0	0	0	0	0	0	0	0	0	0	0	0	0	0	0	0	0	0	0	98580	102445	100268	89292	76588	65154	51563	43149	35830	28544
C185	Ângulo esplênico																				0	0	0	0	0	0	0	0	0	0	0	0	0	0	0	0	0	0	0	98580	102445	100268	89292	76588	65154	51563	43149	35830	28544
C186	Cólon descendente																				0	0	0	0	0	0	0	0	0	0	0	0	0	0	0	0	0	0	0	98580	102445	100268	89292	76588	65154	51563	43149	35830	28544
C187	Cólon sigmóide	1																1			0	0	0	0	0	0	0	0	0	0	0	0	0	0	9.88728	0	0	0.126264	0.197746	98580	102445	100268	89292	76588	65154	51563	43149	35830	28544
C188	Lesão sobreposta																				0	0	0	0	0	0	0	0	0	0	0	0	0	0	0	0	0	0	0	98580	102445	100268	89292	76588	65154	51563	43149	35830	28544
C189	Cólon	5											1		1	1		1	1		0	0	0	0	0	0	0	0	0	3.50336	0	4.95737	5.8682	0	9.88728	13.4084	0	0.631319	0.975054	98580	102445	100268	89292	76588	65154	51563	43149	35830	28544
C199	Junção retossigmóide	2									1									1	0	0	0	0	0	0	0	2.31755	0	0	0	0	0	0	0	0	11.9261	0.252527	0.258314	98580	102445	100268	89292	76588	65154	51563	43149	35830	28544
	SUBTOTAL A	8	0	0	0	0	0	0	0	0	1	0	1	0	1	1	0	2	1	1	0	0	0	0	0	0	0	2.31755	0	3.50336	0	4.95737	5.8682	0	19.7746	13.4084	11.9261	1.01011	1.43111	98580	102445	100268	89292	76588	65154	51563	43149	35830	28544
C209	Reto	2										1								1	0	0	0	0	0	0	0	0	2.79096	0	0	0	0	0	0	0	11.9261	0.252527	0.286718	98580	102445	100268	89292	76588	65154	51563	43149	35830	28544
	SUBTOTAL B	2	0	0	0	0	0	0	0	0	0	1	0	0	0	0	0	0	0	1	0	0	0	0	0	0	0	0	2.79096	0	0	0	0	0	0	0	11.9261	0.252527	0.286718	98580	102445	100268	89292	76588	65154	51563	43149	35830	28544
C210	Ânus																				0	0	0	0	0	0	0	0	0	0	0	0	0	0	0	0	0	0	0	98580	102445	100268	89292	76588	65154	51563	43149	35830	28544
C211	Canal anal																				0	0	0	0	0	0	0	0	0	0	0	0	0	0	0	0	0	0	0	98580	102445	100268	89292	76588	65154	51563	43149	35830	28544
C212	Zona cloacogênica																				0	0	0	0	0	0	0	0	0	0	0	0	0	0	0	0	0	0	0	98580	102445	100268	89292	76588	65154	51563	43149	35830	28544
C218	Lesão Sobreposta reto, ânus e Canal anal																				0	0	0	0	0	0	0	0	0	0	0	0	0	0	0	0	0	0	0	98580	102445	100268	89292	76588	65154	51563	43149	35830	28544
	SUBTOTAL C	0	0	0	0	0	0	0	0	0	0	0	0	0	0	0	0	0	0	0	0	0	0	0	0	0	0	0	0	0	0	0	0	0	0	0	0	0	0	98580	102445	100268	89292	76588	65154	51563	43149	35830	28544
	TOTAL A+B	10	0	0	0	0	0	0	0	0	1	1	1	0	1	1	0	2	1	2	0	0	0	0	0	0	0	2.31755	2.79096	3.50336	0	4.95737	5.8682	0	19.7746	13.4084	23.8521	1.26264	1.71783	98580	102445	100268	89292	76588	65154	51563	43149	35830	28544
	TOTAL A+B+C	10	0	0	0	0	0	0	0	0	1	1	1	0	1	1	0	2	1	2	0	0	0	0	0	0	0	2.31755	2.79096	3.50336	0	4.95737	5.8682	0	19.7746	13.4084	23.8521	1.26264	1.71783	98580	102445	100268	89292	76588	65154	51563	43149	35830	28544
	* Taxa ajustada por idade e padronizada pela população mundial
[truncated: 8 more columns]

## Sheet: MUL 1994
Sergipe CRC Mortality_Absolute values, specific rate, crude rate and standardized rate, per 100,000 women and age group, 1990-2019 year by year
		VALOR ABSOLUTO																			TAXA ESPECIFICA
CID-10 Localização Primária		Total	IGN	0	5	10	15	20	25	30	35	40	45	50	55	60	65	70	75	80+	0	5	10	15	20	25	30	35	40	45	50	55	60	65	70	75	80+	Taxa	Taxa
				4	9	14	19	24	29	34	39	44	49	54	59	64	69	74	79		4	9	14	19	24	29	34	39	44	49	54	59	64	69	74	79		Bruta	Ajust.*
C180	Ceco																				0	0	0	0	0	0	0	0	0	0	0	0	0	0	0	0	0	0	0	100317	104230	102031	90856	77930	66297	52462	43903	36453	29034
C181	Apêndice																				0	0	0	0	0	0	0	0	0	0	0	0	0	0	0	0	0	0	0	100317	104230	102031	90856	77930	66297	52462	43903	36453	29034
C182	Cólon ascendente																				0	0	0	0	0	0	0	0	0	0	0	0	0	0	0	0	0	0	0	100317	104230	102031	90856	77930	66297	52462	43903	36453	29034
C183	Ângulo hepático																				0	0	0	0	0	0	0	0	0	0	0	0	0	0	0	0	0	0	0	100317	104230	102031	90856	77930	66297	52462	43903	36453	29034
C184	Cólon transverso																				0	0	0	0	0	0	0	0	0	0	0	0	0	0	0	0	0	0	0	100317	104230	102031	90856	77930	66297	52462	43903	36453	29034
C185	Ângulo esplênico																				0	0	0	0	0	0	0	0	0	0	0	0	0	0	0	0	0	0	0	100317	104230	102031	90856	77930	66297	52462	43903	36453	29034
C186	Cólon descendente																				0	0	0	0	0	0	0	0	0	0	0	0	0	0	0	0	0	0	0	100317	104230	102031	90856	77930	66297	52462	43903	36453	29034
C187	Cólon sigmóide	2																2			0	0	0	0	0	0	0	0	0	0	0	0	0	0	19.4382	0	0	0.24818	0.388765	100317	104230	102031	90856	77930	66297	52462	43903	36453	29034
C188	Lesão sobreposta																				0	0	0	0	0	0	0	0	0	0	0	0	0	0	0	0	0	0	0	100317	104230	102031	90856	77930	66297	52462	43903	36453	29034
C189	Cólon	8	1							1	1			2		1		1		1	0	0	0	0	0	0	1.90614	2.27775	0	0	8.44274	0	5.76602	0	9.71912	0	11.7206	0.992718	1.2154	100317	104230	102031	90856	77930	66297	52462	43903	36453	29034
C199	Junção retossigmóide	2																1	1		0	0	0	0	0	0	0	0	0	0	0	0	0	0	9.71912	13.1822	0	0.24818	0.326204	100317	104230	102031	90856	77930	66297	52462	43903	36453	29034
	SUBTOTAL A	12	1	0	0	0	0	0	0	1	1	0	0	2	0	1	0	4	1	1	0	0	0	0	0	0	1.90614	2.27775	0	0	8.44274	0	5.76602	0	38.8765	13.1822	11.7206	1.48908	1.93037	100317	104230	102031	90856	77930	66297	52462	43903	36453	29034
C209	Reto	1															1				0	0	0	0	0	0	0	0	0	0	0	0	0	6.9512	0	0	0	0.12409	0.208536	100317	104230	102031	90856	77930	66297	52462	43903	36453	29034
	SUBTOTAL B	1	0	0	0	0	0	0	0	0	0	0	0	0	0	0	1	0	0	0	0	0	0	0	0	0	0	0	0	0	0	0	0	6.9512	0	0	0	0.12409	0.208536	100317	104230	102031	90856	77930	66297	52462	43903	36453	29034
C210	Ânus																				0	0	0	0	0	0	0	0	0	0	0	0	0	0	0	0	0	0	0	100317	104230	102031	90856	77930	66297	52462	43903	36453	29034
C211	Canal anal																				0	0	0	0	0	0	0	0	0	0	0	0	0	0	0	0	0	0	0	100317	104230	102031	90856	77930	66297	52462	43903	36453	29034
C212	Zona cloacogênica																				0	0	0	0	0	0	0	0	0	0	0	0	0	0	0	0	0	0	0	100317	104230	102031	90856	77930	66297	52462	43903	36453	29034
C218	Lesão Sobreposta reto, ânus e Canal anal																				0	0	0	0	0	0	0	0	0	0	0	0	0	0	0	0	0	0	0	100317	104230	102031	90856	77930	66297	52462	43903	36453	29034
	SUBTOTAL C	0	0	0	0	0	0	0	0	0	0	0	0	0	0	0	0	0	0	0	0	0	0	0	0	0	0	0	0	0	0	0	0	0	0	0	0	0	0	100317	104230	102031	90856	77930	66297	52462	43903	36453	29034
	TOTAL A+B	13	1	0	0	0	0	0	0	1	1	0	0	2	0	1	1	4	1	1	0	0	0	0	0	0	1.90614	2.27775	0	0	8.44274	0	5.76602	6.9512	38.8765	13.1822	11.7206	1.61317	2.1389	100317	104230	102031	90856	77930	66297	52462	43903	36453	29034
	TOTAL A+B+C	13	1	0	0	0	0	0	0	1	1	0	0	2	0	1	1	4	1	1	0	0	0	0	0	0	1.90614	2.27775	0	0	8.44274	0	5.76602	6.9512	38.8765	13.1822	11.7206	1.61317	2.1389	100317	104230	102031	90856	77930	66297	52462	43903	36453	29034
	* Taxa ajustada por idade e padronizada pela população mundial
[truncated: 8 more columns]

## Sheet: MUL 1995
Sergipe CRC Mortality_Absolute values, specific rate, crude rate and standardized rate, per 100,000 women and age group, 1990-2019 year by year
		VALOR ABSOLUTO																			TAXA ESPECIFICA
CID-10 Localização Primária		Total	IGN	0	5	10	15	20	25	30	35	40	45	50	55	60	65	70	75	80+	0	5	10	15	20	25	30	35	40	45	50	55	60	65	70	75	80+	Taxa	Taxa
				4	9	14	19	24	29	34	39	44	49	54	59	64	69	74	79		4	9	14	19	24	29	34	39	44	49	54	59	64	69	74	79		Bruta	Ajust.*
C180	Ceco	1																		1	0	0	0	0	0	0	0	0	0	0	0	0	0	0	0	0	11.5247	0.122044	0.115247	101992	105981	103737	92379	79234	67407	53344	44636	37065	29526
C181	Apêndice																				0	0	0	0	0	0	0	0	0	0	0	0	0	0	0	0	0	0	0	101992	105981	103737	92379	79234	67407	53344	44636	37065	29526
C182	Cólon ascendente																				0	0	0	0	0	0	0	0	0	0	0	0	0	0	0	0	0	0	0	101992	105981	103737	92379	79234	67407	53344	44636	37065	29526
C183	Ângulo hepático																				0	0	0	0	0	0	0	0	0	0	0	0	0	0	0	0	0	0	0	101992	105981	103737	92379	79234	67407	53344	44636	37065	29526
C184	Cólon transverso																				0	0	0	0	0	0	0	0	0	0	0	0	0	0	0	0	0	0	0	101992	105981	103737	92379	79234	67407	53344	44636	37065	29526
C185	Ângulo esplênico																				0	0	0	0	0	0	0	0	0	0	0	0	0	0	0	0	0	0	0	101992	105981	103737	92379	79234	67407	53344	44636	37065	29526
C186	Cólon descendente																				0	0	0	0	0	0	0	0	0	0	0	0	0	0	0	0	0	0	0	101992	105981	103737	92379	79234	67407	53344	44636	37065	29526
C187	Cólon sigmóide	3													1			1	1		0	0	0	0	0	0	0	0	0	0	0	4.79157	0	0	9.55201	12.9651	0	0.366133	0.512354	101992	105981	103737	92379	79234	67407	53344	44636	37065	29526
C188	Lesão sobreposta																				0	0	0	0	0	0	0	0	0	0	0	0	0	0	0	0	0	0	0	101992	105981	103737	92379	79234	67407	53344	44636	37065	29526
C189	Cólon	11	1											1		1		2	3	3	0	0	0	0	0	0	0	0	0	0	4.15213	0	5.67183	0	19.104	38.8954	34.5742	1.34249	1.55126	101992	105981	103737	92379	79234	67407	53344	44636	37065	29526
C199	Junção retossigmóide	2														1			1		0	0	0	0	0	0	0	0	0	0	0	0	5.67183	0	0	12.9651	0	0.244089	0.356524	101992	105981	103737	92379	79234	67407	53344	44636	37065	29526
	SUBTOTAL A	17	1	0	0	0	0	0	0	0	0	0	0	1	1	2	0	3	5	4	0	0	0	0	0	0	0	0	0	0	4.15213	4.79157	11.3437	0	28.656	64.8256	46.0989	2.07475	2.53538	101992	105981	103737	92379	79234	67407	53344	44636	37065	29526
C209	Reto																				0	0	0	0	0	0	0	0	0	0	0	0	0	0	0	0	0	0	0	101992	105981	103737	92379	79234	67407	53344	44636	37065	29526
	SUBTOTAL B	0	0	0	0	0	0	0	0	0	0	0	0	0	0	0	0	0	0	0	0	0	0	0	0	0	0	0	0	0	0	0	0	0	0	0	0	0	0	101992	105981	103737	92379	79234	67407	53344	44636	37065	29526
C210	Ânus																				0	0	0	0	0	0	0	0	0	0	0	0	0	0	0	0	0	0	0	101992	105981	103737	92379	79234	67407	53344	44636	37065	29526
C211	Canal anal																				0	0	0	0	0	0	0	0	0	0	0	0	0	0	0	0	0	0	0	101992	105981	103737	92379	79234	67407	53344	44636	37065	29526
C212	Zona cloacogênica																				0	0	0	0	0	0	0	0	0	0	0	0	0	0	0	0	0	0	0	101992	105981	103737	92379	79234	67407	53344	44636	37065	29526
C218	Lesão Sobreposta reto, ânus e Canal anal																				0	0	0	0	0	0	0	0	0	0	0	0	0	0	0	0	0	0	0	101992	105981	103737	92379	79234	67407	53344	44636	37065	29526
	SUBTOTAL C	0	0	0	0	0	0	0	0	0	0	0	0	0	0	0	0	0	0	0	0	0	0	0	0	0	0	0	0	0	0	0	0	0	0	0	0	0	0	101992	105981	103737	92379	79234	67407	53344	44636	37065	29526
	TOTAL A+B	17	1	0	0	0	0	0	0	0	0	0	0	1	1	2	0	3	5	4	0	0	0	0	0	0	0	0	0	0	4.15213	4.79157	11.3437	0	28.656	64.8256	46.0989	2.07475	2.53538	101992	105981	103737	92379	79234	67407	53344	44636	37065	29526
	TOTAL A+B+C	17	1	0	0	0	0	0	0	0	0	0	0	1	1	2	0	3	5	4	0	0	0	0	0	0	0	0	0	0	4.15213	4.79157	11.3437	0	28.656	64.8256	46.0989	2.07475	2.53538	101992	105981	103737	92379	79234	67407	53344	44636	37065	29526
	* Taxa ajustada por idade e padronizada pela população mundial
[truncated: 8 more columns]

## Sheet: MUL 1996
Sergipe CRC Mortality_Absolute values, specific rate, crude rate and standardized rate, per 100,000 women and age group, 1990-2019 year by year
		VALOR ABSOLUTO																			TAXA ESPECIFICA
CID-10 Localização Primária		Total	IGN	0	5	10	15	20	25	30	35	40	45	50	55	60	65	70	75	80+	0	5	10	15	20	25	30	35	40	45	50	55	60	65	70	75	80+	Taxa	Taxa
				4	9	14	19	24	29	34	39	44	49	54	59	64	69	74	79		4	9	14	19	24	29	34	39	44	49	54	59	64	69	74	79		Bruta	Ajust.*
C180	Ceco																				0	0	0	0	0	0	0	0	0	0	0	0	0	0	0	0	0	0	0	90790	94160	100481	94318	79453	69120	61555	50082	41168	33433
C181	Apêndice																				0	0	0	0	0	0	0	0	0	0	0	0	0	0	0	0	0	0	0	90790	94160	100481	94318	79453	69120	61555	50082	41168	33433
C182	Cólon ascendente																				0	0	0	0	0	0	0	0	0	0	0	0	0	0	0	0	0	0	0	90790	94160	100481	94318	79453	69120	61555	50082	41168	33433
C183	Ângulo hepático																				0	0	0	0	0	0	0	0	0	0	0	0	0	0	0	0	0	0	0	90790	94160	100481	94318	79453	69120	61555	50082	41168	33433
C184	Cólon transverso	1																	1		0	0	0	0	0	0	0	0	0	0	0	0	0	0	0	13.0005	0	0.121045	0.130005	90790	94160	100481	94318	79453	69120	61555	50082	41168	33433
C185	Ângulo esplênico																				0	0	0	0	0	0	0	0	0	0	0	0	0	0	0	0	0	0	0	90790	94160	100481	94318	79453	69120	61555	50082	41168	33433
C186	Cólon descendente																				0	0	0	0	0	0	0	0	0	0	0	0	0	0	0	0	0	0	0	90790	94160	100481	94318	79453	69120	61555	50082	41168	33433
C187	Cólon sigmóide	1												1							0	0	0	0	0	0	0	0	0	0	3.7114	0	0	0	0	0	0	0.121045	0.18557	90790	94160	100481	94318	79453	69120	61555	50082	41168	33433
C188	Lesão sobreposta																				0	0	0	0	0	0	0	0	0	0	0	0	0	0	0	0	0	0	0	90790	94160	100481	94318	79453	69120	61555	50082	41168	33433
C189	Cólon	2												1			1				0	0	0	0	0	0	0	0	0	0	3.7114	0	0	6.67423	0	0	0	0.24209	0.385797	90790	94160	100481	94318	79453	69120	61555	50082	41168	33433
C199	Junção retossigmóide																				0	0	0	0	0	0	0	0	0	0	0	0	0	0	0	0	0	0	0	90790	94160	100481	94318	79453	69120	61555	50082	41168	33433
	SUBTOTAL A	4	0	0	0	0	0	0	0	0	0	0	0	2	0	0	1	0	1	0	0	0	0	0	0	0	0	0	0	0	7.4228	0	0	6.67423	0	13.0005	0	0.484179	0.701372	90790	94160	100481	94318	79453	69120	61555	50082	41168	33433
C209	Reto	1														1					0	0	0	0	0	0	0	0	0	0	0	0	5.32425	0	0	0	0	0.121045	0.21297	90790	94160	100481	94318	79453	69120	61555	50082	41168	33433
	SUBTOTAL B	1	0	0	0	0	0	0	0	0	0	0	0	0	0	1	0	0	0	0	0	0	0	0	0	0	0	0	0	0	0	0	5.32425	0	0	0	0	0.121045	0.21297	90790	94160	100481	94318	79453	69120	61555	50082	41168	33433
C210	Ânus																				0	0	0	0	0	0	0	0	0	0	0	0	0	0	0	0	0	0	0	90790	94160	100481	94318	79453	69120	61555	50082	41168	33433
C211	Canal anal																				0	0	0	0	0	0	0	0	0	0	0	0	0	0	0	0	0	0	0	90790	94160	100481	94318	79453	69120	61555	50082	41168	33433
C212	Zona cloacogênica																				0	0	0	0	0	0	0	0	0	0	0	0	0	0	0	0	0	0	0	90790	94160	100481	94318	79453	69120	61555	50082	41168	33433
C218	Lesão Sobreposta reto, ânus e Canal anal																				0	0	0	0	0	0	0	0	0	0	0	0	0	0	0	0	0	0	0	90790	94160	100481	94318	79453	69120	61555	50082	41168	33433
	SUBTOTAL C	0	0	0	0	0	0	0	0	0	0	0	0	0	0	0	0	0	0	0	0	0	0	0	0	0	0	0	0	0	0	0	0	0	0	0	0	0	0	90790	94160	100481	94318	79453	69120	61555	50082	41168	33433
	TOTAL A+B	5	0	0	0	0	0	0	0	0	0	0	0	2	0	1	1	0	1	0	0	0	0	0	0	0	0	0	0	0	7.4228	0	5.32425	6.67423	0	13.0005	0	0.605224	0.914342	90790	94160	100481	94318	79453	69120	61555	50082	41168	33433
	TOTAL A+B+C	5	0	0	0	0	0	0	0	0	0	0	0	2	0	1	1	0	1	0	0	0	0	0	0	0	0	0	0	0	7.4228	0	5.32425	6.67423	0	13.0005	0	0.605224	0.914342	90790	94160	100481	94318	79453	69120	61555	50082	41168	33433
	* Taxa ajustada por idade e padronizada pela população mundial
[truncated: 8 more columns]

## Sheet: MUL 1997
Sergipe CRC Mortality_Absolute values, specific rate, crude rate and standardized rate, per 100,000 women and age group, 1990-2019 year by year
		VALOR ABSOLUTO																			TAXA ESPECIFICA
CID-10 Localização Primária		Total	IGN	0	5	10	15	20	25	30	35	40	45	50	55	60	65	70	75	80+	0	5	10	15	20	25	30	35	40	45	50	55	60	65	70	75	80+	Taxa	Taxa
				4	9	14	19	24	29	34	39	44	49	54	59	64	69	74	79		4	9	14	19	24	29	34	39	44	49	54	59	64	69	74	79		Bruta	Ajust.*
C180	Ceco																				0	0	0	0	0	0	0	0	0	0	0	0	0	0	0	0	0	0	0	92726	96116	102513	96227	81102	70638	62935	51148	41997	34074
C181	Apêndice																				0	0	0	0	0	0	0	0	0	0	0	0	0	0	0	0	0	0	0	92726	96116	102513	96227	81102	70638	62935	51148	41997	34074
C182	Cólon ascendente																				0	0	0	0	0	0	0	0	0	0	0	0	0	0	0	0	0	0	0	92726	96116	102513	96227	81102	70638	62935	51148	41997	34074
C183	Ângulo hepático																				0	0	0	0	0	0	0	0	0	0	0	0	0	0	0	0	0	0	0	92726	96116	102513	96227	81102	70638	62935	51148	41997	34074
C184	Cólon transverso																				0	0	0	0	0	0	0	0	0	0	0	0	0	0	0	0	0	0	0	92726	96116	102513	96227	81102	70638	62935	51148	41997	34074
C185	Ângulo esplênico																				0	0	0	0	0	0	0	0	0	0	0	0	0	0	0	0	0	0	0	92726	96116	102513	96227	81102	70638	62935	51148	41997	34074
C186	Cólon descendente																				0	0	0	0	0	0	0	0	0	0	0	0	0	0	0	0	0	0	0	92726	96116	102513	96227	81102	70638	62935	51148	41997	34074
C187	Cólon sigmóide	1									1										0	0	0	0	0	0	0	1.95511	0	0	0	0	0	0	0	0	0	0.118624	0.117307	92726	96116	102513	96227	81102	70638	62935	51148	41997	34074
C188	Lesão sobreposta																				0	0	0	0	0	0	0	0	0	0	0	0	0	0	0	0	0	0	0	92726	96116	102513	96227	81102	70638	62935	51148	41997	34074
C189	Cólon	2																1		1	0	0	0	0	0	0	0	0	0	0	0	0	0	0	8.66251	0	10.2491	0.237247	0.275741	92726	96116	102513	96227	81102	70638	62935	51148	41997	34074
C199	Junção retossigmóide																				0	0	0	0	0	0	0	0	0	0	0	0	0	0	0	0	0	0	0	92726	96116	102513	96227	81102	70638	62935	51148	41997	34074
	SUBTOTAL A	3	0	0	0	0	0	0	0	0	1	0	0	0	0	0	0	1	0	1	0	0	0	0	0	0	0	1.95511	0	0	0	0	0	0	8.66251	0	10.2491	0.355871	0.393047	92726	96116	102513	96227	81102	70638	62935	51148	41997	34074
C209	Reto	7	1										2			1			2	1	0	0	0	0	0	0	0	0	0	5.86958	0	0	5.23204	0	0	25.5853	10.2491	0.830366	0.919799	92726	96116	102513	96227	81102	70638	62935	51148	41997	34074
	SUBTOTAL B	7	1	0	0	0	0	0	0	0	0	0	2	0	0	1	0	0	2	1	0	0	0	0	0	0	0	0	0	5.86958	0	0	5.23204	0	0	25.5853	10.2491	0.830366	0.919799	92726	96116	102513	96227	81102	70638	62935	51148	41997	34074
C210	Ânus	1														1					0	0	0	0	0	0	0	0	0	0	0	0	5.23204	0	0	0	0	0.118624	0.209282	92726	96116	102513	96227	81102	70638	62935	51148	41997	34074
C211	Canal anal																				0	0	0	0	0	0	0	0	0	0	0	0	0	0	0	0	0	0	0	92726	96116	102513	96227	81102	70638	62935	51148	41997	34074
C212	Zona cloacogênica																				0	0	0	0	0	0	0	0	0	0	0	0	0	0	0	0	0	0	0	92726	96116	102513	96227	81102	70638	62935	51148	41997	34074
C218	Lesão Sobreposta reto, ânus e Canal anal																				0	0	0	0	0	0	0	0	0	0	0	0	0	0	0	0	0	0	0	92726	96116	102513	96227	81102	70638	62935	51148	41997	34074
	SUBTOTAL C	1	0	0	0	0	0	0	0	0	0	0	0	0	0	1	0	0	0	0	0	0	0	0	0	0	0	0	0	0	0	0	5.23204	0	0	0	0	0.118624	0.209282	92726	96116	102513	96227	81102	70638	62935	51148	41997	34074
	TOTAL A+B	10	1	0	0	0	0	0	0	0	1	0	2	0	0	1	0	1	2	2	0	0	0	0	0	0	0	1.95511	0	5.86958	0	0	5.23204	0	8.66251	25.5853	20.4981	1.18624	1.31285	92726	96116	102513	96227	81102	70638	62935	51148	41997	34074
	TOTAL A+B+C	11	1	0	0	0	0	0	0	0	1	0	2	0	0	2	0	1	2	2	0	0	0	0	0	0	0	1.95511	0	5.86958	0	0	10.4641	0	8.66251	25.5853	20.4981	1.30486	1.52213	92726	96116	102513	96227	81102	70638	62935	51148	41997	34074
	* Taxa ajustada por idade e padronizada pela população mundial
[truncated: 8 more columns]

## Sheet: MUL 1998
Sergipe CRC Mortality_Absolute values, specific rate, crude rate and standardized rate, per 100,000 women and age group, 1990-2019 year by year
		VALOR ABSOLUTO																			TAXA ESPECIFICA
CID-10 Localização Primária		Total	IGN	0	5	10	15	20	25	30	35	40	45	50	55	60	65	70	75	80+	0	5	10	15	20	25	30	35	40	45	50	55	60	65	70	75	80+	Taxa	Taxa
				4	9	14	19	24	29	34	39	44	49	54	59	64	69	74	79		4	9	14	19	24	29	34	39	44	49	54	59	64	69	74	79		Bruta	Ajust.*
C180	Ceco																				0	0	0	0	0	0	0	0	0	0	0	0	0	0	0	0	0	0	0	94346	97732	104223	97806	82489	71911	64088	52041	42696	34614
C181	Apêndice																				0	0	0	0	0	0	0	0	0	0	0	0	0	0	0	0	0	0	0	94346	97732	104223	97806	82489	71911	64088	52041	42696	34614
C182	Cólon ascendente																				0	0	0	0	0	0	0	0	0	0	0	0	0	0	0	0	0	0	0	94346	97732	104223	97806	82489	71911	64088	52041	42696	34614
C183	Ângulo hepático																				0	0	0	0	0	0	0	0	0	0	0	0	0	0	0	0	0	0	0	94346	97732	104223	97806	82489	71911	64088	52041	42696	34614
C184	Cólon transverso																				0	0	0	0	0	0	0	0	0	0	0	0	0	0	0	0	0	0	0	94346	97732	104223	97806	82489	71911	64088	52041	42696	34614
C185	Ângulo esplênico																				0	0	0	0	0	0	0	0	0	0	0	0	0	0	0	0	0	0	0	94346	97732	104223	97806	82489	71911	64088	52041	42696	34614
C186	Cólon descendente																				0	0	0	0	0	0	0	0	0	0	0	0	0	0	0	0	0	0	0	94346	97732	104223	97806	82489	71911	64088	52041	42696	34614
C187	Cólon sigmóide																				0	0	0	0	0	0	0	0	0	0	0	0	0	0	0	0	0	0	0	94346	97732	104223	97806	82489	71911	64088	52041	42696	34614
C188	Lesão sobreposta																				0	0	0	0	0	0	0	0	0	0	0	0	0	0	0	0	0	0	0	94346	97732	104223	97806	82489	71911	64088	52041	42696	34614
C189	Cólon	4	1												1		1			1	0	0	0	0	0	0	0	0	0	0	0	4.35806	0	6.46454	0	0	10.1143	0.466677	0.469401	94346	97732	104223	97806	82489	71911	64088	52041	42696	34614
C199	Junção retossigmóide	2							1										1		0	0	0	0	0	1.39061	0	0	0	0	0	0	0	0	0	12.6279	0	0.233339	0.237527	94346	97732	104223	97806	82489	71911	64088	52041	42696	34614
	SUBTOTAL A	6	1	0	0	0	0	0	1	0	0	0	0	0	1	0	1	0	1	1	0	0	0	0	0	1.39061	0	0	0	0	0	4.35806	0	6.46454	0	12.6279	10.1143	0.700016	0.706929	94346	97732	104223	97806	82489	71911	64088	52041	42696	34614
C209	Reto	4	1									1		1			1				0	0	0	0	0	0	0	0	2.34214	0	3.5886	0	0	6.46454	0	0	0	0.466677	0.513895	94346	97732	104223	97806	82489	71911	64088	52041	42696	34614
	SUBTOTAL B	4	1	0	0	0	0	0	0	0	0	1	0	1	0	0	1	0	0	0	0	0	0	0	0	0	0	0	2.34214	0	3.5886	0	0	6.46454	0	0	0	0.466677	0.513895	94346	97732	104223	97806	82489	71911	64088	52041	42696	34614
C210	Ânus																				0	0	0	0	0	0	0	0	0	0	0	0	0	0	0	0	0	0	0	94346	97732	104223	97806	82489	71911	64088	52041	42696	34614
C211	Canal anal																				0	0	0	0	0	0	0	0	0	0	0	0	0	0	0	0	0	0	0	94346	97732	104223	97806	82489	71911	64088	52041	42696	34614
C212	Zona cloacogênica																				0	0	0	0	0	0	0	0	0	0	0	0	0	0	0	0	0	0	0	94346	97732	104223	97806	82489	71911	64088	52041	42696	34614
C218	Lesão Sobreposta reto, ânus e Canal anal																				0	0	0	0	0	0	0	0	0	0	0	0	0	0	0	0	0	0	0	94346	97732	104223	97806	82489	71911	64088	52041	42696	34614
	SUBTOTAL C	0	0	0	0	0	0	0	0	0	0	0	0	0	0	0	0	0	0	0	0	0	0	0	0	0	0	0	0	0	0	0	0	0	0	0	0	0	0	94346	97732	104223	97806	82489	71911	64088	52041	42696	34614
	TOTAL A+B	10	2	0	0	0	0	0	1	0	0	1	0	1	1	0	2	0	1	1	0	0	0	0	0	1.39061	0	0	2.34214	0	3.5886	4.35806	0	12.9291	0	12.6279	10.1143	1.16669	1.22082	94346	97732	104223	97806	82489	71911	64088	52041	42696	34614
	TOTAL A+B+C	10	2	0	0	0	0	0	1	0	0	1	0	1	1	0	2	0	1	1	0	0	0	0	0	1.39061	0	0	2.34214	0	3.5886	4.35806	0	12.9291	0	12.6279	10.1143	1.16669	1.22082	94346	97732	104223	97806	82489	71911	64088	52041	42696	34614
	* Taxa ajustada por idade e padronizada pela população mundial
[truncated: 8 more columns]

## Sheet: MUL 1999
Sergipe CRC Mortality_Absolute values, specific rate, crude rate and standardized rate, per 100,000 women and age group, 1990-2019 year by year
		VALOR ABSOLUTO																			TAXA ESPECIFICA
CID-10 Localização Primária		Total	IGN	0	5	10	15	20	25	30	35	40	45	50	55	60	65	70	75	80+	0	5	10	15	20	25	30	35	40	45	50	55	60	65	70	75	80+	Taxa	Taxa
				4	9	14	19	24	29	34	39	44	49	54	59	64	69	74	79		4	9	14	19	24	29	34	39	44	49	54	59	64	69	74	79		Bruta	Ajust.*
C180	Ceco																				0	0	0	0	0	0	0	0	0	0	0	0	0	0	0	0	0	0	0	95950	99374	105927	99395	83872	73186	65244	52938	43394	35161
C181	Apêndice																				0	0	0	0	0	0	0	0	0	0	0	0	0	0	0	0	0	0	0	95950	99374	105927	99395	83872	73186	65244	52938	43394	35161
C182	Cólon ascendente																				0	0	0	0	0	0	0	0	0	0	0	0	0	0	0	0	0	0	0	95950	99374	105927	99395	83872	73186	65244	52938	43394	35161
C183	Ângulo hepático																				0	0	0	0	0	0	0	0	0	0	0	0	0	0	0	0	0	0	0	95950	99374	105927	99395	83872	73186	65244	52938	43394	35161
C184	Cólon transverso	1																	1		0	0	0	0	0	0	0	0	0	0	0	0	0	0	0	12.4595	0	0.114776	0.124595	95950	99374	105927	99395	83872	73186	65244	52938	43394	35161
C185	Ângulo esplênico																				0	0	0	0	0	0	0	0	0	0	0	0	0	0	0	0	0	0	0	95950	99374	105927	99395	83872	73186	65244	52938	43394	35161
C186	Cólon descendente																				0	0	0	0	0	0	0	0	0	0	0	0	0	0	0	0	0	0	0	95950	99374	105927	99395	83872	73186	65244	52938	43394	35161
C187	Cólon sigmóide	1																	1		0	0	0	0	0	0	0	0	0	0	0	0	0	0	0	12.4595	0	0.114776	0.124595	95950	99374	105927	99395	83872	73186	65244	52938	43394	35161
C188	Lesão sobreposta																				0	0	0	0	0	0	0	0	0	0	0	0	0	0	0	0	0	0	0	95950	99374	105927	99395	83872	73186	65244	52938	43394	35161
C189	Cólon	4											1	1				1		1	0	0	0	0	0	0	0	0	0	2.84406	3.53557	0	0	0	8.43526	0	9.97904	0.459103	0.615918	95950	99374	105927	99395	83872	73186	65244	52938	43394	35161
C199	Junção retossigmóide	3						1						1		1					0	0	0	0	1.19229	0	0	0	0	0	3.53557	0	5.0844	0	0	0	0	0.344327	0.475538	95950	99374	105927	99395	83872	73186	65244	52938	43394	35161
	SUBTOTAL A	9	0	0	0	0	0	1	0	0	0	0	1	2	0	1	0	1	2	1	0	0	0	0	1.19229	0	0	0	0	2.84406	7.07114	0	5.0844	0	8.43526	24.919	9.97904	1.03298	1.34065	95950	99374	105927	99395	83872	73186	65244	52938	43394	35161
C209	Reto	8											1		1		3	1		2	0	0	0	0	0	0	0	0	0	2.84406	0	4.29609	0	19.1168	8.43526	0	19.9581	0.918205	1.28428	95950	99374	105927	99395	83872	73186	65244	52938	43394	35161
	SUBTOTAL B	8	0	0	0	0	0	0	0	0	0	0	1	0	1	0	3	1	0	2	0	0	0	0	0	0	0	0	0	2.84406	0	4.29609	0	19.1168	8.43526	0	19.9581	0.918205	1.28428	95950	99374	105927	99395	83872	73186	65244	52938	43394	35161
C210	Ânus																				0	0	0	0	0	0	0	0	0	0	0	0	0	0	0	0	0	0	0	95950	99374	105927	99395	83872	73186	65244	52938	43394	35161
C211	Canal anal																				0	0	0	0	0	0	0	0	0	0	0	0	0	0	0	0	0	0	0	95950	99374	105927	99395	83872	73186	65244	52938	43394	35161
C212	Zona cloacogênica																				0	0	0	0	0	0	0	0	0	0	0	0	0	0	0	0	0	0	0	95950	99374	105927	99395	83872	73186	65244	52938	43394	35161
C218	Lesão Sobreposta reto, ânus e Canal anal																				0	0	0	0	0	0	0	0	0	0	0	0	0	0	0	0	0	0	0	95950	99374	105927	99395	83872	73186	65244	52938	43394	35161
	SUBTOTAL C	0	0	0	0	0	0	0	0	0	0	0	0	0	0	0	0	0	0	0	0	0	0	0	0	0	0	0	0	0	0	0	0	0	0	0	0	0	0	95950	99374	105927	99395	83872	73186	65244	52938	43394	35161
	TOTAL A+B	17	0	0	0	0	0	1	0	0	0	0	2	2	1	1	3	2	2	3	0	0	0	0	1.19229	0	0	0	0	5.68812	7.07114	4.29609	5.0844	19.1168	16.8705	24.919	29.9371	1.95119	2.62492	95950	99374	105927	99395	83872	73186	65244	52938	43394	35161
	TOTAL A+B+C	17	0	0	0	0	0	1	0	0	0	0	2	2	1	1	3	2	2	3	0	0	0	0	1.19229	0	0	0	0	5.68812	7.07114	4.29609	5.0844	19.1168	16.8705	24.919	29.9371	1.95119	2.62492	95950	99374	105927	99395	83872	73186	65244	52938	43394	35161
	* Taxa ajustada por idade e padronizada pela população mundial
[truncated: 8 more columns]

[truncated: 20 more sheets: MUL 2000, MUL 2001, MUL 2002, MUL 2003, MUL 2004, MUL 2005, MUL 2006 , MUL 2007, MUL 2008, MUL 2009, MUL 2010, MUL 2011, MUL 2012, MUL 2013, MUL 2014, MUL 2015, MUL 2016, MUL 2017, MUL 2018, MUL 2019]
