# Supplementary material for: Spatial-temporal pattern of colorectal cancer mortality in a Northeastern Brazilian State
Source: PLoS One. 2024 Feb 23;19(2):e0298100. doi: 10.1371/journal.pone.0298100 (PMC10889879; doi:10.1371/journal.pone.0298100)
Supplement: S6 File — (XLSX) [file pone.0298100.s009.xlsx]

## Sheet: HOM 1990
Sergipe CRC Mortality_Absolute values, specific rate, crude rate and standardized rate, per 100,000 men and age group, 1990-2019 year by year
		VALOR ABSOLUTO																			TAXA ESPECIFICA
CID-10 Localização Primária		Total	IGN	0	5	10	15	20	25	30	35	40	45	50	55	60	65	70	75	80+	0	5	10	15	20	25	30	35	40	45	50	55	60	65	70	75	80+	Taxa	Taxa
				4	9	14	19	24	29	34	39	44	49	54	59	64	69	74	79		4	9	14	19	24	29	34	39	44	49	54	59	64	69	74	79		Bruta	Ajust.*
C180	Ceco																				0	0	0	0	0	0	0	0	0	0	0	0	0	0	0	0	0	0	0	96952	98891	94992	81731	67994	55683	44556	36733	31262	24563
C181	Apêndice																				0	0	0	0	0	0	0	0	0	0	0	0	0	0	0	0	0	0	0	96952	98891	94992	81731	67994	55683	44556	36733	31262	24563
C182	Cólon ascendente																				0	0	0	0	0	0	0	0	0	0	0	0	0	0	0	0	0	0	0	96952	98891	94992	81731	67994	55683	44556	36733	31262	24563
C183	Ângulo hepático																				0	0	0	0	0	0	0	0	0	0	0	0	0	0	0	0	0	0	0	96952	98891	94992	81731	67994	55683	44556	36733	31262	24563
C184	Cólon transverso																				0	0	0	0	0	0	0	0	0	0	0	0	0	0	0	0	0	0	0	96952	98891	94992	81731	67994	55683	44556	36733	31262	24563
C185	Ângulo esplênico																				0	0	0	0	0	0	0	0	0	0	0	0	0	0	0	0	0	0	0	96952	98891	94992	81731	67994	55683	44556	36733	31262	24563
C186	Cólon descendente																				0	0	0	0	0	0	0	0	0	0	0	0	0	0	0	0	0	0	0	96952	98891	94992	81731	67994	55683	44556	36733	31262	24563
C187	Cólon sigmóide																				0	0	0	0	0	0	0	0	0	0	0	0	0	0	0	0	0	0	0	96952	98891	94992	81731	67994	55683	44556	36733	31262	24563
C188	Lesão sobreposta																				0	0	0	0	0	0	0	0	0	0	0	0	0	0	0	0	0	0	0	96952	98891	94992	81731	67994	55683	44556	36733	31262	24563
C189	Cólon	1																		1	0	0	0	0	0	0	0	0	0	0	0	0	0	0	0	0	16.7588	0.140154	0.167588	96952	98891	94992	81731	67994	55683	44556	36733	31262	24563
C199	Junção retossigmóide	2											1						1		0	0	0	0	0	0	0	0	0	4.07116	0	0	0	0	0	15.9719	0	0.280308	0.403989	96952	98891	94992	81731	67994	55683	44556	36733	31262	24563
	SUBTOTAL A	3	0	0	0	0	0	0	0	0	0	0	1	0	0	0	0	0	1	1	0	0	0	0	0	0	0	0	0	4.07116	0	0	0	0	0	15.9719	16.7588	0.420463	0.571577	96952	98891	94992	81731	67994	55683	44556	36733	31262	24563
C209	Reto	2															1	1			0	0	0	0	0	0	0	0	0	0	0	0	0	8.65576	11.7633	0	0	0.280308	0.494939	96952	98891	94992	81731	67994	55683	44556	36733	31262	24563
	SUBTOTAL B	2	0	0	0	0	0	0	0	0	0	0	0	0	0	0	1	1	0	0	0	0	0	0	0	0	0	0	0	0	0	0	0	8.65576	11.7633	0	0	0.280308	0.494939	96952	98891	94992	81731	67994	55683	44556	36733	31262	24563
C210	Ânus																				0	0	0	0	0	0	0	0	0	0	0	0	0	0	0	0	0	0	0	96952	98891	94992	81731	67994	55683	44556	36733	31262	24563
C211	Canal anal																				0	0	0	0	0	0	0	0	0	0	0	0	0	0	0	0	0	0	0	96952	98891	94992	81731	67994	55683	44556	36733	31262	24563
C212	Zona cloacogênica																				0	0	0	0	0	0	0	0	0	0	0	0	0	0	0	0	0	0	0	96952	98891	94992	81731	67994	55683	44556	36733	31262	24563
C218	Lesão Sobreposta reto, ânus e Canal anal																				0	0	0	0	0	0	0	0	0	0	0	0	0	0	0	0	0	0	0	96952	98891	94992	81731	67994	55683	44556	36733	31262	24563
	SUBTOTAL C	0	0	0	0	0	0	0	0	0	0	0	0	0	0	0	0	0	0	0	0	0	0	0	0	0	0	0	0	0	0	0	0	0	0	0	0	0	0	96952	98891	94992	81731	67994	55683	44556	36733	31262	24563
	TOTAL A+B	5	0	0	0	0	0	0	0	0	0	0	1	0	0	0	1	1	1	1	0	0	0	0	0	0	0	0	0	4.07116	0	0	0	8.65576	11.7633	15.9719	16.7588	0.700771	1.06652	96952	98891	94992	81731	67994	55683	44556	36733	31262	24563
	TOTAL A+B+C	5	0	0	0	0	0	0	0	0	0	0	1	0	0	0	1	1	1	1	#DIV/0!	#DIV/0!	#DIV/0!	#DIV/0!	#DIV/0!	#DIV/0!	#DIV/0!	#DIV/0!	#DIV/0!	#DIV/0!	#DIV/0!	#DIV/0!	#DIV/0!	#DIV/0!	#DIV/0!	#DIV/0!	#DIV/0!	#DIV/0!	#DIV/0!
[truncated: 8 more columns]

## Sheet: HOM 1991
Sergipe CRC Mortality_Absolute values, specific rate, crude rate and standardized rate, per 100,000 men and age group, 1990-2019 year by year
		VALOR ABSOLUTO																			TAXA ESPECIFICA
CID-10 Localização Primária		Total	IGN	0	5	10	15	20	25	30	35	40	45	50	55	60	65	70	75	80+	0	5	10	15	20	25	30	35	40	45	50	55	60	65	70	75	80+	Taxa	Taxa
				4	9	14	19	24	29	34	39	44	49	54	59	64	69	74	79		4	9	14	19	24	29	34	39	44	49	54	59	64	69	74	79		Bruta	Ajust.*
C180	Ceco																				0	0	0	0	0	0	0	0	0	0	0	0	0	0	0	0	0	0	0	97432	100487	96815	83582	70537	57882	46187	38012	32357	25403
C181	Apêndice																				0	0	0	0	0	0	0	0	0	0	0	0	0	0	0	0	0	0	0	97432	100487	96815	83582	70537	57882	46187	38012	32357	25403
C182	Cólon ascendente																				0	0	0	0	0	0	0	0	0	0	0	0	0	0	0	0	0	0	0	97432	100487	96815	83582	70537	57882	46187	38012	32357	25403
C183	Ângulo hepático																				0	0	0	0	0	0	0	0	0	0	0	0	0	0	0	0	0	0	0	97432	100487	96815	83582	70537	57882	46187	38012	32357	25403
C184	Cólon transverso																				0	0	0	0	0	0	0	0	0	0	0	0	0	0	0	0	0	0	0	97432	100487	96815	83582	70537	57882	46187	38012	32357	25403
C185	Ângulo esplênico																				0	0	0	0	0	0	0	0	0	0	0	0	0	0	0	0	0	0	0	97432	100487	96815	83582	70537	57882	46187	38012	32357	25403
C186	Cólon descendente																				0	0	0	0	0	0	0	0	0	0	0	0	0	0	0	0	0	0	0	97432	100487	96815	83582	70537	57882	46187	38012	32357	25403
C187	Cólon sigmóide																				0	0	0	0	0	0	0	0	0	0	0	0	0	0	0	0	0	0	0	97432	100487	96815	83582	70537	57882	46187	38012	32357	25403
C188	Lesão sobreposta																				0	0	0	0	0	0	0	0	0	0	0	0	0	0	0	0	0	0	0	97432	100487	96815	83582	70537	57882	46187	38012	32357	25403
C189	Cólon	4														1			1	2	0	0	0	0	0	0	0	0	0	0	0	0	7.60514	0	0	15.5715	31.7864	0.547566	0.777784	97432	100487	96815	83582	70537	57882	46187	38012	32357	25403
C199	Junção retossigmóide																				0	0	0	0	0	0	0	0	0	0	0	0	0	0	0	0	0	0	0	97432	100487	96815	83582	70537	57882	46187	38012	32357	25403
	SUBTOTAL A	4	0	0	0	0	0	0	0	0	0	0	0	0	0	1	0	0	1	2	0	0	0	0	0	0	0	0	0	0	0	0	7.60514	0	0	15.5715	31.7864	0.547566	0.777784	97432	100487	96815	83582	70537	57882	46187	38012	32357	25403
C209	Reto	3									1		1							1	0	0	0	0	0	0	0	2.63075	0	3.93654	0	0	0	0	0	0	15.8932	0.410675	0.552969	97432	100487	96815	83582	70537	57882	46187	38012	32357	25403
	SUBTOTAL B	3	0	0	0	0	0	0	0	0	1	0	1	0	0	0	0	0	0	1	0	0	0	0	0	0	0	2.63075	0	3.93654	0	0	0	0	0	0	15.8932	0.410675	0.552969	97432	100487	96815	83582	70537	57882	46187	38012	32357	25403
C210	Ânus																				0	0	0	0	0	0	0	0	0	0	0	0	0	0	0	0	0	0	0	97432	100487	96815	83582	70537	57882	46187	38012	32357	25403
C211	Canal anal																				0	0	0	0	0	0	0	0	0	0	0	0	0	0	0	0	0	0	0	97432	100487	96815	83582	70537	57882	46187	38012	32357	25403
C212	Zona cloacogênica																				0	0	0	0	0	0	0	0	0	0	0	0	0	0	0	0	0	0	0	97432	100487	96815	83582	70537	57882	46187	38012	32357	25403
C218	Lesão Sobreposta reto, ânus e Canal anal																				0	0	0	0	0	0	0	0	0	0	0	0	0	0	0	0	0	0	0	97432	100487	96815	83582	70537	57882	46187	38012	32357	25403
	SUBTOTAL C	0	0	0	0	0	0	0	0	0	0	0	0	0	0	0	0	0	0	0	0	0	0	0	0	0	0	0	0	0	0	0	0	0	0	0	0	0	0	97432	100487	96815	83582	70537	57882	46187	38012	32357	25403
	TOTAL A+B	7	0	0	0	0	0	0	0	0	1	0	1	0	0	1	0	0	1	3	0	0	0	0	0	0	0	2.63075	0	3.93654	0	0	7.60514	0	0	15.5715	47.6796	0.958241	1.33075	97432	100487	96815	83582	70537	57882	46187	38012	32357	25403
	TOTAL A+B+C	7	0	0	0	0	0	0	0	0	1	0	1	0	0	1	0	0	1	3	0	0	0	0	0	0	0	2.63075	0	3.93654	0	0	7.60514	#DIV/0!	#DIV/0!	#DIV/0!	#DIV/0!	#DIV/0!	#DIV/0!	97432	100487	96815	83582	70537	57882	46187	38012	32357	25403
[truncated: 8 more columns]

## Sheet: HOM 1992
Sergipe CRC Mortality_Absolute values, specific rate, crude rate and standardized rate, per 100,000 men and age group, 1990-2019 year by year
		VALOR ABSOLUTO																			TAXA ESPECIFICA
CID-10 Localização Primária		Total	IGN	0	5	10	15	20	25	30	35	40	45	50	55	60	65	70	75	80+	0	5	10	15	20	25	30	35	40	45	50	55	60	65	70	75	80+	Taxa	Taxa
				4	9	14	19	24	29	34	39	44	49	54	59	64	69	74	79		4	9	14	19	24	29	34	39	44	49	54	59	64	69	74	79		Bruta	Ajust.*
C180	Ceco																				0	0	0	0	0	0	0	0	0	0	0	0	0	0	0	0	0	0	0	96550	99758	97670	85454	71627	59169	48132	39636	33504	26520
C181	Apêndice																				0	0	0	0	0	0	0	0	0	0	0	0	0	0	0	0	0	0	0	96550	99758	97670	85454	71627	59169	48132	39636	33504	26520
C182	Cólon ascendente	1															1				0	0	0	0	0	0	0	0	0	0	0	0	0	8.53097	0	0	0	0.134733	0.255929	96550	99758	97670	85454	71627	59169	48132	39636	33504	26520
C183	Ângulo hepático																				0	0	0	0	0	0	0	0	0	0	0	0	0	0	0	0	0	0	0	96550	99758	97670	85454	71627	59169	48132	39636	33504	26520
C184	Cólon transverso																				0	0	0	0	0	0	0	0	0	0	0	0	0	0	0	0	0	0	0	96550	99758	97670	85454	71627	59169	48132	39636	33504	26520
C185	Ângulo esplênico																				0	0	0	0	0	0	0	0	0	0	0	0	0	0	0	0	0	0	0	96550	99758	97670	85454	71627	59169	48132	39636	33504	26520
C186	Cólon descendente																				0	0	0	0	0	0	0	0	0	0	0	0	0	0	0	0	0	0	0	96550	99758	97670	85454	71627	59169	48132	39636	33504	26520
C187	Cólon sigmóide																				0	0	0	0	0	0	0	0	0	0	0	0	0	0	0	0	0	0	0	96550	99758	97670	85454	71627	59169	48132	39636	33504	26520
C188	Lesão sobreposta																				0	0	0	0	0	0	0	0	0	0	0	0	0	0	0	0	0	0	0	96550	99758	97670	85454	71627	59169	48132	39636	33504	26520
C189	Cólon	4														3	1				0	0	0	0	0	0	0	0	0	0	0	0	22.2288	8.53097	0	0	0	0.538934	1.14508	96550	99758	97670	85454	71627	59169	48132	39636	33504	26520
C199	Junção retossigmóide	3									1		2								0	0	0	0	0	0	0	2.52296	0	7.54148	0	0	0	0	0	0	0	0.4042	0.603866	96550	99758	97670	85454	71627	59169	48132	39636	33504	26520
	SUBTOTAL A	8	0	0	0	0	0	0	0	0	1	0	2	0	0	3	2	0	0	0	0	0	0	0	0	0	0	2.52296	0	7.54148	0	0	22.2288	17.0619	0	0	0	1.07787	2.00488	96550	99758	97670	85454	71627	59169	48132	39636	33504	26520
C209	Reto	3													1	2					0	0	0	0	0	0	0	0	0	0	0	6.15309	14.8192	0	0	0	0	0.4042	0.838892	96550	99758	97670	85454	71627	59169	48132	39636	33504	26520
	SUBTOTAL B	3	0	0	0	0	0	0	0	0	0	0	0	0	1	2	0	0	0	0	0	0	0	0	0	0	0	0	0	0	0	6.15309	14.8192	0	0	0	0	0.4042	0.838892	96550	99758	97670	85454	71627	59169	48132	39636	33504	26520
C210	Ânus	1								1											0	0	0	0	0	0	2.07762	0	0	0	0	0	0	0	0	0	0	0.134733	0.124657	96550	99758	97670	85454	71627	59169	48132	39636	33504	26520
C211	Canal anal	1																			0	0	0	0	0	0	0	0	0	0	0	0	0	0	0	0	0	0.134733	0	96550	99758	97670	85454	71627	59169	48132	39636	33504	26520
C212	Zona cloacogênica																				0	0	0	0	0	0	0	0	0	0	0	0	0	0	0	0	0	0	0	96550	99758	97670	85454	71627	59169	48132	39636	33504	26520
C218	Lesão Sobreposta reto, ânus e Canal anal																				0	0	0	0	0	0	0	0	0	0	0	0	0	0	0	0	0	0	0	96550	99758	97670	85454	71627	59169	48132	39636	33504	26520
	SUBTOTAL C	2	0	0	0	0	0	0	0	1	0	0	0	0	0	0	0	0	0	0	0	0	0	0	0	0	2.07762	0	0	0	0	0	0	0	0	0	0	0.269467	0.124657	96550	99758	97670	85454	71627	59169	48132	39636	33504	26520
	TOTAL A+B	11	0	0	0	0	0	0	0	0	1	0	2	0	1	5	2	0	0	0	0	0	0	0	0	0	0	2.52296	0	7.54148	0	6.15309	37.048	17.0619	0	0	0	1.48207	2.84377	96550	99758	97670	85454	71627	59169	48132	39636	33504	26520
	TOTAL A+B+C	13	0	0	0	0	0	0	0	1	1	0	2	0	1	5	2	0	0	0	0	0	0	0	0	0	2.07762	2.52296	0	7.54148	0	6.15309	37.048	17.0619	0	0	0	1.75154	2.96843	96550	99758	97670	85454	71627	59169	48132	39636	33504	26520
[truncated: 8 more columns]

## Sheet: HOM 1993
Sergipe CRC Mortality_Absolute values, specific rate, crude rate and standardized rate, per 100,000 men and age group, 1990-2019 year by year
		VALOR ABSOLUTO																			TAXA ESPECIFICA
CID-10 Localização Primária		Total	IGN	0	5	10	15	20	25	30	35	40	45	50	55	60	65	70	75	80+	0	5	10	15	20	25	30	35	40	45	50	55	60	65	70	75	80+	Taxa	Taxa
				4	9	14	19	24	29	34	39	44	49	54	59	64	69	74	79		4	9	14	19	24	29	34	39	44	49	54	59	64	69	74	79		Bruta	Ajust.*
C180	Ceco																				0	0	0	0	0	0	0	0	0	0	0	0	0	0	0	0	0	0	0	101324	104512	100660	86856	73398	60286	48140	39573	33656	26396
C181	Apêndice																				0	0	0	0	0	0	0	0	0	0	0	0	0	0	0	0	0	0	0	101324	104512	100660	86856	73398	60286	48140	39573	33656	26396
C182	Cólon ascendente																				0	0	0	0	0	0	0	0	0	0	0	0	0	0	0	0	0	0	0	101324	104512	100660	86856	73398	60286	48140	39573	33656	26396
C183	Ângulo hepático																				0	0	0	0	0	0	0	0	0	0	0	0	0	0	0	0	0	0	0	101324	104512	100660	86856	73398	60286	48140	39573	33656	26396
C184	Cólon transverso																				0	0	0	0	0	0	0	0	0	0	0	0	0	0	0	0	0	0	0	101324	104512	100660	86856	73398	60286	48140	39573	33656	26396
C185	Ângulo esplênico																				0	0	0	0	0	0	0	0	0	0	0	0	0	0	0	0	0	0	0	101324	104512	100660	86856	73398	60286	48140	39573	33656	26396
C186	Cólon descendente																				0	0	0	0	0	0	0	0	0	0	0	0	0	0	0	0	0	0	0	101324	104512	100660	86856	73398	60286	48140	39573	33656	26396
C187	Cólon sigmóide																				0	0	0	0	0	0	0	0	0	0	0	0	0	0	0	0	0	0	0	101324	104512	100660	86856	73398	60286	48140	39573	33656	26396
C188	Lesão sobreposta																				0	0	0	0	0	0	0	0	0	0	0	0	0	0	0	0	0	0	0	101324	104512	100660	86856	73398	60286	48140	39573	33656	26396
C189	Cólon	3											1			1				1	0	0	0	0	0	0	0	0	0	3.78845	0	0	7.33245	0	0	0	15.3633	0.394942	0.674239	101324	104512	100660	86856	73398	60286	48140	39573	33656	26396
C199	Junção retossigmóide	1														1					0	0	0	0	0	0	0	0	0	0	0	0	7.33245	0	0	0	0	0.131647	0.293298	101324	104512	100660	86856	73398	60286	48140	39573	33656	26396
	SUBTOTAL A	4	0	0	0	0	0	0	0	0	0	0	1	0	0	2	0	0	0	1	0	0	0	0	0	0	0	0	0	3.78845	0	0	14.6649	0	0	0	15.3633	0.526589	0.967537	101324	104512	100660	86856	73398	60286	48140	39573	33656	26396
C209	Reto	2											1					1			0	0	0	0	0	0	0	0	0	3.78845	0	0	0	0	11.2372	0	0	0.263295	0.452052	101324	104512	100660	86856	73398	60286	48140	39573	33656	26396
	SUBTOTAL B	2	0	0	0	0	0	0	0	0	0	0	1	0	0	0	0	1	0	0	0	0	0	0	0	0	0	0	0	3.78845	0	0	0	0	11.2372	0	0	0.263295	0.452052	101324	104512	100660	86856	73398	60286	48140	39573	33656	26396
C210	Ânus	1																	1		0	0	0	0	0	0	0	0	0	0	0	0	0	0	0	15.0557	0	0.131647	0.150557	101324	104512	100660	86856	73398	60286	48140	39573	33656	26396
C211	Canal anal																				0	0	0	0	0	0	0	0	0	0	0	0	0	0	0	0	0	0	0	101324	104512	100660	86856	73398	60286	48140	39573	33656	26396
C212	Zona cloacogênica																				0	0	0	0	0	0	0	0	0	0	0	0	0	0	0	0	0	0	0	101324	104512	100660	86856	73398	60286	48140	39573	33656	26396
C218	Lesão Sobreposta reto, ânus e Canal anal																				0	0	0	0	0	0	0	0	0	0	0	0	0	0	0	0	0	0	0	101324	104512	100660	86856	73398	60286	48140	39573	33656	26396
	SUBTOTAL C	1	0	0	0	0	0	0	0	0	0	0	0	0	0	0	0	0	1	0	0	0	0	0	0	0	0	0	0	0	0	0	0	0	0	15.0557	0	0.131647	0.150557	101324	104512	100660	86856	73398	60286	48140	39573	33656	26396
	TOTAL A+B	6	0	0	0	0	0	0	0	0	0	0	2	0	0	2	0	1	0	1	0	0	0	0	0	0	0	0	0	1.97387	0	0	1.97387	0	0.986933	0	0.986933	5.9216	0.226995	101324	101324	101324	101324	101324	101324	101324	101324	101324	101324
	TOTAL A+B+C	7	0	0	0	0	0	0	0	0	0	0	2	0	0	2	0	1	1	1	0	0	0	0	0	0	0	0	0	1.97387	0	0	1.97387	0	0.986933	0.986933	0.986933	6.90853	0.236864	101324	101324	101324	101324	101324	101324	101324	101324	101324	101324
[truncated: 8 more columns]

## Sheet: HOM 1994
Sergipe CRC Mortality_Absolute values, specific rate, crude rate and standardized rate, per 100,000 men and age group, 1990-2019 year by year
		VALOR ABSOLUTO																			TAXA ESPECIFICA
CID-10 Localização Primária		Total	IGN	0	5	10	15	20	25	30	35	40	45	50	55	60	65	70	75	80+	0	5	10	15	20	25	30	35	40	45	50	55	60	65	70	75	80+	Taxa	Taxa
				4	9	14	19	24	29	34	39	44	49	54	59	64	69	74	79		4	9	14	19	24	29	34	39	44	49	54	59	64	69	74	79		Bruta	Ajust.*
C180	Ceco																				0	0	0	0	0	0	0	0	0	0	0	0	0	0	0	0	0	0	0	103109	106341	102424	88378	74685	61339	48979	40267	34242	26857
C181	Apêndice																				0	0	0	0	0	0	0	0	0	0	0	0	0	0	0	0	0	0	0	103109	106341	102424	88378	74685	61339	48979	40267	34242	26857
C182	Cólon ascendente																				0	0	0	0	0	0	0	0	0	0	0	0	0	0	0	0	0	0	0	103109	106341	102424	88378	74685	61339	48979	40267	34242	26857
C183	Ângulo hepático																				0	0	0	0	0	0	0	0	0	0	0	0	0	0	0	0	0	0	0	103109	106341	102424	88378	74685	61339	48979	40267	34242	26857
C184	Cólon transverso																				0	0	0	0	0	0	0	0	0	0	0	0	0	0	0	0	0	0	0	103109	106341	102424	88378	74685	61339	48979	40267	34242	26857
C185	Ângulo esplênico																				0	0	0	0	0	0	0	0	0	0	0	0	0	0	0	0	0	0	0	103109	106341	102424	88378	74685	61339	48979	40267	34242	26857
C186	Cólon descendente																				0	0	0	0	0	0	0	0	0	0	0	0	0	0	0	0	0	0	0	103109	106341	102424	88378	74685	61339	48979	40267	34242	26857
C187	Cólon sigmóide																				0	0	0	0	0	0	0	0	0	0	0	0	0	0	0	0	0	0	0	103109	106341	102424	88378	74685	61339	48979	40267	34242	26857
C188	Lesão sobreposta																				0	0	0	0	0	0	0	0	0	0	0	0	0	0	0	0	0	0	0	103109	106341	102424	88378	74685	61339	48979	40267	34242	26857
C189	Cólon	1																1			0	0	0	0	0	0	0	0	0	0	0	0	0	0	11.0424	0	0	0.12938	0.220848	103109	106341	102424	88378	74685	61339	48979	40267	34242	26857
C199	Junção retossigmóide	2												1		1					0	0	0	0	0	0	0	0	0	0	4.71988	0	7.20669	0	0	0	0	0.25876	0.524261	103109	106341	102424	88378	74685	61339	48979	40267	34242	26857
	SUBTOTAL A	3	0	0	0	0	0	0	0	0	0	0	0	1	0	1	0	1	0	0	0	0	0	0	0	0	0	0	0	0	4.71988	0	7.20669	0	11.0424	0	0	0.38814	0.745109	103109	106341	102424	88378	74685	61339	48979	40267	34242	26857
C209	Reto	6	1						1	1			1			1		1			0	0	0	0	0	1.63028	2.04169	0	0	3.72342	0	0	7.20669	0	11.0424	0	0	0.77628	0.985445	103109	106341	102424	88378	74685	61339	48979	40267	34242	26857
	SUBTOTAL B	6	1	0	0	0	0	0	1	1	0	0	1	0	0	1	0	1	0	0	0	0	0	0	0	1.63028	2.04169	0	0	3.72342	0	0	7.20669	0	11.0424	0	0	0.77628	0.985445	103109	106341	102424	88378	74685	61339	48979	40267	34242	26857
C210	Ânus																				0	0	0	0	0	0	0	0	0	0	0	0	0	0	0	0	0	0	0	103109	106341	102424	88378	74685	61339	48979	40267	34242	26857
C211	Canal anal																				0	0	0	0	0	0	0	0	0	0	0	0	0	0	0	0	0	0	0	103109	106341	102424	88378	74685	61339	48979	40267	34242	26857
C212	Zona cloacogênica																				0	0	0	0	0	0	0	0	0	0	0	0	0	0	0	0	0	0	0	103109	106341	102424	88378	74685	61339	48979	40267	34242	26857
C218	Lesão Sobreposta reto, ânus e Canal anal																				0	0	0	0	0	0	0	0	0	0	0	0	0	0	0	0	0	0	0	103109	106341	102424	88378	74685	61339	48979	40267	34242	26857
	SUBTOTAL C	0	0	0	0	0	0	0	0	0	0	0	0	0	0	0	0	0	0	0	0	0	0	0	0	0	0	0	0	0	0	0	0	0	0	0	0	0	0	103109	106341	102424	88378	74685	61339	48979	40267	34242	26857
	TOTAL A+B	9	1	0	0	0	0	0	1	1	0	0	1	1	0	2	0	2	0	0	0	0	0	0	0	1.63028	2.04169	0	0	3.72342	4.71988	0	14.4134	0	22.0848	0	0	1.16442	1.73055	103109	106341	102424	88378	74685	61339	48979	40267	34242	26857
	TOTAL A+B+C	9	1	0	0	0	0	0	1	1	0	0	1	1	0	2	0	2	0	0	0	0	0	0	0	1.63028	2.04169	0	0	3.72342	4.71988	0	14.4134	0	22.0848	0	0	1.16442	1.73055	103109	106341	102424	88378	74685	61339	48979	40267	34242	26857
[truncated: 8 more columns]

## Sheet: HOM 1995
Sergipe CRC Mortality_Absolute values, specific rate, crude rate and standardized rate, per 100,000 men and age group, 1990-2019 year by year
		VALOR ABSOLUTO																			TAXA ESPECIFICA
CID-10 Localização Primária		Total	IGN	0	5	10	15	20	25	30	35	40	45	50	55	60	65	70	75	80+	0	5	10	15	20	25	30	35	40	45	50	55	60	65	70	75	80+	Taxa	Taxa
				4	9	14	19	24	29	34	39	44	49	54	59	64	69	74	79		4	9	14	19	24	29	34	39	44	49	54	59	64	69	74	79		Bruta	Ajust.*
C180	Ceco	1																1			0	0	0	0	0	0	0	0	0	0	0	0	0	0	10.8542	0	0	0.127246	0.217085	104842	108128	104136	89860	75937	62364	49800	40944	34819	27303
C181	Apêndice																				0	0	0	0	0	0	0	0	0	0	0	0	0	0	0	0	0	0	0	104842	108128	104136	89860	75937	62364	49800	40944	34819	27303
C182	Cólon ascendente																				0	0	0	0	0	0	0	0	0	0	0	0	0	0	0	0	0	0	0	104842	108128	104136	89860	75937	62364	49800	40944	34819	27303
C183	Ângulo hepático																				0	0	0	0	0	0	0	0	0	0	0	0	0	0	0	0	0	0	0	104842	108128	104136	89860	75937	62364	49800	40944	34819	27303
C184	Cólon transverso																				0	0	0	0	0	0	0	0	0	0	0	0	0	0	0	0	0	0	0	104842	108128	104136	89860	75937	62364	49800	40944	34819	27303
C185	Ângulo esplênico	1															1				0	0	0	0	0	0	0	0	0	0	0	0	0	8.02182	0	0	0	0.127246	0.240655	104842	108128	104136	89860	75937	62364	49800	40944	34819	27303
C186	Cólon descendente																				0	0	0	0	0	0	0	0	0	0	0	0	0	0	0	0	0	0	0	104842	108128	104136	89860	75937	62364	49800	40944	34819	27303
C187	Cólon sigmóide	1											1								0	0	0	0	0	0	0	0	0	3.6626	0	0	0	0	0	0	0	0.127246	0.219756	104842	108128	104136	89860	75937	62364	49800	40944	34819	27303
C188	Lesão sobreposta																				0	0	0	0	0	0	0	0	0	0	0	0	0	0	0	0	0	0	0	104842	108128	104136	89860	75937	62364	49800	40944	34819	27303
C189	Cólon	7													1	2	1			3	0	0	0	0	0	0	0	0	0	0	0	5.94707	14.1753	8.02182	0	0	44.5236	0.890722	1.49079	104842	108128	104136	89860	75937	62364	49800	40944	34819	27303
C199	Junção retossigmóide																				0	0	0	0	0	0	0	0	0	0	0	0	0	0	0	0	0	0	0	104842	108128	104136	89860	75937	62364	49800	40944	34819	27303
	SUBTOTAL A	10	0	0	0	0	0	0	0	0	0	0	1	0	1	2	2	1	0	3	0	0	0	0	0	0	0	0	0	3.6626	0	5.94707	14.1753	16.0436	10.8542	0	44.5236	1.27246	2.16828	104842	108128	104136	89860	75937	62364	49800	40944	34819	27303
C209	Reto	5												4		1					0	0	0	0	0	0	0	0	0	0	18.5753	0	7.08767	0	0	0	0	0.63623	1.21227	104842	108128	104136	89860	75937	62364	49800	40944	34819	27303
	SUBTOTAL B	5	0	0	0	0	0	0	0	0	0	0	0	4	0	1	0	0	0	0	0	0	0	0	0	0	0	0	0	0	18.5753	0	7.08767	0	0	0	0	0.63623	1.21227	104842	108128	104136	89860	75937	62364	49800	40944	34819	27303
C210	Ânus																				0	0	0	0	0	0	0	0	0	0	0	0	0	0	0	0	0	0	0	104842	108128	104136	89860	75937	62364	49800	40944	34819	27303
C211	Canal anal																				0	0	0	0	0	0	0	0	0	0	0	0	0	0	0	0	0	0	0	104842	108128	104136	89860	75937	62364	49800	40944	34819	27303
C212	Zona cloacogênica																				0	0	0	0	0	0	0	0	0	0	0	0	0	0	0	0	0	0	0	104842	108128	104136	89860	75937	62364	49800	40944	34819	27303
C218	Lesão Sobreposta reto, ânus e Canal anal																				0	0	0	0	0	0	0	0	0	0	0	0	0	0	0	0	0	0	0	104842	108128	104136	89860	75937	62364	49800	40944	34819	27303
	SUBTOTAL C	0	0	0	0	0	0	0	0	0	0	0	0	0	0	0	0	0	0	0	0	0	0	0	0	0	0	0	0	0	0	0	0	0	0	0	0	0	0	104842	108128	104136	89860	75937	62364	49800	40944	34819	27303
	TOTAL A+B	15	0	0	0	0	0	0	0	0	0	0	1	4	1	3	2	1	0	3	0	0	0	0	0	0	0	0	0	3.6626	18.5753	5.94707	21.263	16.0436	10.8542	0	44.5236	1.90869	3.38055	104842	108128	104136	89860	75937	62364	49800	40944	34819	27303
	TOTAL A+B+C	15	0	0	0	0	0	0	0	0	0	0	1	4	1	3	2	1	0	3	0	0	0	0	0	0	0	0	0	3.6626	18.5753	5.94707	21.263	16.0436	10.8542	0	44.5236	1.90869	3.38055	104842	108128	104136	89860	75937	62364	49800	40944	34819	27303
[truncated: 8 more columns]

## Sheet: HOM 1996
Sergipe CRC Mortality_Absolute values, specific rate, crude rate and standardized rate, per 100,000 men and age group, 1990-2019 year by year
		VALOR ABSOLUTO																			TAXA ESPECIFICA
CID-10 Localização Primária		Total	IGN	0	5	10	15	20	25	30	35	40	45	50	55	60	65	70	75	80+	0	5	10	15	20	25	30	35	40	45	50	55	60	65	70	75	80+	Taxa	Taxa
				4	9	14	19	24	29	34	39	44	49	54	59	64	69	74	79		4	9	14	19	24	29	34	39	44	49	54	59	64	69	74	79		Bruta	Ajust.*
C180	Ceco																				0	0	0	0	0	0	0	0	0	0	0	0	0	0	0	0	0	0	0	93575	96452	101242	93288	75922	64751	56620	46316	38527	31163
C181	Apêndice																				0	0	0	0	0	0	0	0	0	0	0	0	0	0	0	0	0	0	0	93575	96452	101242	93288	75922	64751	56620	46316	38527	31163
C182	Cólon ascendente																				0	0	0	0	0	0	0	0	0	0	0	0	0	0	0	0	0	0	0	93575	96452	101242	93288	75922	64751	56620	46316	38527	31163
C183	Ângulo hepático																				0	0	0	0	0	0	0	0	0	0	0	0	0	0	0	0	0	0	0	93575	96452	101242	93288	75922	64751	56620	46316	38527	31163
C184	Cólon transverso																				0	0	0	0	0	0	0	0	0	0	0	0	0	0	0	0	0	0	0	93575	96452	101242	93288	75922	64751	56620	46316	38527	31163
C185	Ângulo esplênico																				0	0	0	0	0	0	0	0	0	0	0	0	0	0	0	0	0	0	0	93575	96452	101242	93288	75922	64751	56620	46316	38527	31163
C186	Cólon descendente																				0	0	0	0	0	0	0	0	0	0	0	0	0	0	0	0	0	0	0	93575	96452	101242	93288	75922	64751	56620	46316	38527	31163
C187	Cólon sigmóide																				0	0	0	0	0	0	0	0	0	0	0	0	0	0	0	0	0	0	0	93575	96452	101242	93288	75922	64751	56620	46316	38527	31163
C188	Lesão sobreposta																				0	0	0	0	0	0	0	0	0	0	0	0	0	0	0	0	0	0	0	93575	96452	101242	93288	75922	64751	56620	46316	38527	31163
C189	Cólon	5								1				1			2		1		0	0	0	0	0	0	1.76616	0	0	0	4.05548	0	0	16.7043	0	15.0512	0	0.631116	0.960383	93575	96452	101242	93288	75922	64751	56620	46316	38527	31163
C199	Junção retossigmóide																				0	0	0	0	0	0	0	0	0	0	0	0	0	0	0	0	0	0	0	93575	96452	101242	93288	75922	64751	56620	46316	38527	31163
	SUBTOTAL A	5	0	0	0	0	0	0	0	1	0	0	0	1	0	0	2	0	1	0	0	0	0	0	0	0	1.76616	0	0	0	4.05548	0	0	16.7043	0	15.0512	0	0.631116	0.960383	93575	96452	101242	93288	75922	64751	56620	46316	38527	31163
C209	Reto	1																1			0	0	0	0	0	0	0	0	0	0	0	0	0	0	10.381	0	0	0.126223	0.20762	93575	96452	101242	93288	75922	64751	56620	46316	38527	31163
	SUBTOTAL B	1	0	0	0	0	0	0	0	0	0	0	0	0	0	0	0	1	0	0	0	0	0	0	0	0	0	0	0	0	0	0	0	0	10.381	0	0	0.126223	0.20762	93575	96452	101242	93288	75922	64751	56620	46316	38527	31163
C210	Ânus																				0	0	0	0	0	0	0	0	0	0	0	0	0	0	0	0	0	0	0	93575	96452	101242	93288	75922	64751	56620	46316	38527	31163
C211	Canal anal																				0	0	0	0	0	0	0	0	0	0	0	0	0	0	0	0	0	0	0	93575	96452	101242	93288	75922	64751	56620	46316	38527	31163
C212	Zona cloacogênica																				0	0	0	0	0	0	0	0	0	0	0	0	0	0	0	0	0	0	0	93575	96452	101242	93288	75922	64751	56620	46316	38527	31163
C218	Lesão Sobreposta reto, ânus e Canal anal																				0	0	0	0	0	0	0	0	0	0	0	0	0	0	0	0	0	0	0	93575	96452	101242	93288	75922	64751	56620	46316	38527	31163
	SUBTOTAL C	0	0	0	0	0	0	0	0	0	0	0	0	0	0	0	0	0	0	0	0	0	0	0	0	0	0	0	0	0	0	0	0	0	0	0	0	0	0	93575	96452	101242	93288	75922	64751	56620	46316	38527	31163
	TOTAL A+B	6	0	0	0	0	0	0	0	1	0	0	0	1	0	0	2	1	1	0	0	0	0	0	0	0	1.76616	0	0	0	4.05548	0	0	16.7043	10.381	15.0512	0	0.757339	1.168	93575	96452	101242	93288	75922	64751	56620	46316	38527	31163
	TOTAL A+B+C	6	0	0	0	0	0	0	0	1	0	0	0	1	0	0	2	1	1	0	0	0	0	0	0	0	1.76616	0	0	0	4.05548	0	0	16.7043	10.381	15.0512	0	#DIV/0!	1.168	93575	96452	101242	93288	75922	64751	56620	46316	38527	31163
[truncated: 8 more columns]

## Sheet: HOM 1997
Sergipe CRC Mortality_Absolute values, specific rate, crude rate and standardized rate, per 100,000 men and age group, 1990-2019 year by year
		VALOR ABSOLUTO																			TAXA ESPECIFICA
CID-10 Localização Primária		Total	IGN	0	5	10	15	20	25	30	35	40	45	50	55	60	65	70	75	80+	0	5	10	15	20	25	30	35	40	45	50	55	60	65	70	75	80+	Taxa	Taxa
				4	9	14	19	24	29	34	39	44	49	54	59	64	69	74	79		4	9	14	19	24	29	34	39	44	49	54	59	64	69	74	79		Bruta	Ajust.*
C180	Ceco																				0	0	0	0	0	0	0	0	0	0	0	0	0	0	0	0	0	0	0	95600	98450	103294	95122	77454	66141	57883	47324	39322	31774
C181	Apêndice																				0	0	0	0	0	0	0	0	0	0	0	0	0	0	0	0	0	0	0	95600	98450	103294	95122	77454	66141	57883	47324	39322	31774
C182	Cólon ascendente																				0	0	0	0	0	0	0	0	0	0	0	0	0	0	0	0	0	0	0	95600	98450	103294	95122	77454	66141	57883	47324	39322	31774
C183	Ângulo hepático																				0	0	0	0	0	0	0	0	0	0	0	0	0	0	0	0	0	0	0	95600	98450	103294	95122	77454	66141	57883	47324	39322	31774
C184	Cólon transverso																				0	0	0	0	0	0	0	0	0	0	0	0	0	0	0	0	0	0	0	95600	98450	103294	95122	77454	66141	57883	47324	39322	31774
C185	Ângulo esplênico																				0	0	0	0	0	0	0	0	0	0	0	0	0	0	0	0	0	0	0	95600	98450	103294	95122	77454	66141	57883	47324	39322	31774
C186	Cólon descendente																				0	0	0	0	0	0	0	0	0	0	0	0	0	0	0	0	0	0	0	95600	98450	103294	95122	77454	66141	57883	47324	39322	31774
C187	Cólon sigmóide																				0	0	0	0	0	0	0	0	0	0	0	0	0	0	0	0	0	0	0	95600	98450	103294	95122	77454	66141	57883	47324	39322	31774
C188	Lesão sobreposta	1															1				0	0	0	0	0	0	0	0	0	0	0	0	0	8.20816	0	0	0	0.123698	0.246245	95600	98450	103294	95122	77454	66141	57883	47324	39322	31774
C189	Cólon	4	1											1				1	1		0	0	0	0	0	0	0	0	0	0	3.98057	0	0	0	10.2103	14.8192	0	0.494792	0.551427	95600	98450	103294	95122	77454	66141	57883	47324	39322	31774
C199	Junção retossigmóide																				0	0	0	0	0	0	0	0	0	0	0	0	0	0	0	0	0	0	0	95600	98450	103294	95122	77454	66141	57883	47324	39322	31774
	SUBTOTAL A	5	1	0	0	0	0	0	0	0	0	0	0	1	0	0	1	1	1	0	0	0	0	0	0	0	0	0	0	0	3.98057	0	0	8.20816	10.2103	14.8192	0	0.61849	0.797672	95600	98450	103294	95122	77454	66141	57883	47324	39322	31774
C209	Reto	2											1						1		0	0	0	0	0	0	0	0	0	3.14723	0	0	0	0	0	14.8192	0	0.247396	0.337026	95600	98450	103294	95122	77454	66141	57883	47324	39322	31774
	SUBTOTAL B	2	0	0	0	0	0	0	0	0	0	0	1	0	0	0	0	0	1	0	0	0	0	0	0	0	0	0	0	3.14723	0	0	0	0	0	14.8192	0	0.247396	0.337026	95600	98450	103294	95122	77454	66141	57883	47324	39322	31774
C210	Ânus																				0	0	0	0	0	0	0	0	0	0	0	0	0	0	0	0	0	0	0	95600	98450	103294	95122	77454	66141	57883	47324	39322	31774
C211	Canal anal																				0	0	0	0	0	0	0	0	0	0	0	0	0	0	0	0	0	0	0	95600	98450	103294	95122	77454	66141	57883	47324	39322	31774
C212	Zona cloacogênica																				0	0	0	0	0	0	0	0	0	0	0	0	0	0	0	0	0	0	0	95600	98450	103294	95122	77454	66141	57883	47324	39322	31774
C218	Lesão Sobreposta reto, ânus e Canal anal	1																		1	0	0	0	0	0	0	0	0	0	0	0	0	0	0	0	0	12.7389	0.123698	0.127389	95600	98450	103294	95122	77454	66141	57883	47324	39322	31774
	SUBTOTAL C	1	0	0	0	0	0	0	0	0	0	0	0	0	0	0	0	0	0	1	0	0	0	0	0	0	0	0	0	0	0	0	0	0	0	0	12.7389	0.123698	0.127389	95600	98450	103294	95122	77454	66141	57883	47324	39322	31774
	TOTAL A+B	7	1	0	0	0	0	0	0	0	0	0	1	1	0	0	1	1	2	0	0	0	0	0	0	0	0	0	0	3.14723	3.98057	0	0	8.20816	10.2103	29.6384	0	0.865885	1.1347	95600	98450	103294	95122	77454	66141	57883	47324	39322	31774
	TOTAL A+B+C	8	1	0	0	0	0	0	0	0	0	0	1	1	0	0	1	1	2	1	0	0	0	0	0	0	0	0	0	3.14723	3.98057	0	0	8.20816	10.2103	29.6384	12.7389	0.989583	1.26209	95600	98450	103294	95122	77454	66141	57883	47324	39322	31774
[truncated: 8 more columns]

## Sheet: HOM 1998
Sergipe CRC Mortality_Absolute values, specific rate, crude rate and standardized rate, per 100,000 men and age group, 1990-2019 year by year
		VALOR ABSOLUTO																			TAXA ESPECIFICA
CID-10 Localização Primária		Total	IGN	0	5	10	15	20	25	30	35	40	45	50	55	60	65	70	75	80+	0	5	10	15	20	25	30	35	40	45	50	55	60	65	70	75	80+	Taxa	Taxa
				4	9	14	19	24	29	34	39	44	49	54	59	64	69	74	79		4	9	14	19	24	29	34	39	44	49	54	59	64	69	74	79		Bruta	Ajust.*
C180	Ceco	1													1						0	0	0	0	0	0	0	0	0	0	0	5.14509	0	0	0	0	0	0.12166	0.205804	97290	100127	105020	96680	78740	67299	58940	48174	39989	32280
C181	Apêndice																				0	0	0	0	0	0	0	0	0	0	0	0	0	0	0	0	0	0	0	97290	100127	105020	96680	78740	67299	58940	48174	39989	32280
C182	Cólon ascendente																				0	0	0	0	0	0	0	0	0	0	0	0	0	0	0	0	0	0	0	97290	100127	105020	96680	78740	67299	58940	48174	39989	32280
C183	Ângulo hepático																				0	0	0	0	0	0	0	0	0	0	0	0	0	0	0	0	0	0	0	97290	100127	105020	96680	78740	67299	58940	48174	39989	32280
C184	Cólon transverso																				0	0	0	0	0	0	0	0	0	0	0	0	0	0	0	0	0	0	0	97290	100127	105020	96680	78740	67299	58940	48174	39989	32280
C185	Ângulo esplênico																				0	0	0	0	0	0	0	0	0	0	0	0	0	0	0	0	0	0	0	97290	100127	105020	96680	78740	67299	58940	48174	39989	32280
C186	Cólon descendente																				0	0	0	0	0	0	0	0	0	0	0	0	0	0	0	0	0	0	0	97290	100127	105020	96680	78740	67299	58940	48174	39989	32280
C187	Cólon sigmóide	2		1									1								1.02785	0	0	0	0	0	0	0	0	3.09789	0	0	0	0	0	0	0	0.24332	0.309216	97290	100127	105020	96680	78740	67299	58940	48174	39989	32280
C188	Lesão sobreposta																				0	0	0	0	0	0	0	0	0	0	0	0	0	0	0	0	0	0	0	97290	100127	105020	96680	78740	67299	58940	48174	39989	32280
C189	Cólon	7											1		2	1	1		1	1	0	0	0	0	0	0	0	0	0	3.09789	0	10.2902	6.4855	8.09782	0	14.6306	12.5802	0.85162	1.37194	97290	100127	105020	96680	78740	67299	58940	48174	39989	32280
C199	Junção retossigmóide																				0	0	0	0	0	0	0	0	0	0	0	0	0	0	0	0	0	0	0	97290	100127	105020	96680	78740	67299	58940	48174	39989	32280
	SUBTOTAL A	10	0	1	0	0	0	0	0	0	0	0	2	0	3	1	1	0	1	1	1.02785	0	0	0	0	0	0	0	0	6.19579	0	15.4353	6.4855	8.09782	0	14.6306	12.5802	1.2166	1.88696	97290	100127	105020	96680	78740	67299	58940	48174	39989	32280
C209	Reto	7												1	2				1	3	0	0	0	0	0	0	0	0	0	0	3.92019	10.2902	0	0	0	14.6306	37.7406	0.85162	1.13133	97290	100127	105020	96680	78740	67299	58940	48174	39989	32280
	SUBTOTAL B	7	0	0	0	0	0	0	0	0	0	0	0	1	2	0	0	0	1	3	0	0	0	0	0	0	0	0	0	0	3.92019	10.2902	0	0	0	14.6306	37.7406	0.85162	1.13133	97290	100127	105020	96680	78740	67299	58940	48174	39989	32280
C210	Ânus																				0	0	0	0	0	0	0	0	0	0	0	0	0	0	0	0	0	0	0	97290	100127	105020	96680	78740	67299	58940	48174	39989	32280
C211	Canal anal																				0	0	0	0	0	0	0	0	0	0	0	0	0	0	0	0	0	0	0	97290	100127	105020	96680	78740	67299	58940	48174	39989	32280
C212	Zona cloacogênica																				0	0	0	0	0	0	0	0	0	0	0	0	0	0	0	0	0	0	0	97290	100127	105020	96680	78740	67299	58940	48174	39989	32280
C218	Lesão Sobreposta reto, ânus e Canal anal	1																	1		0	0	0	0	0	0	0	0	0	0	0	0	0	0	0	14.6306	0	0.12166	0.146306	97290	100127	105020	96680	78740	67299	58940	48174	39989	32280
	SUBTOTAL C	1	0	0	0	0	0	0	0	0	0	0	0	0	0	0	0	0	1	0	0	0	0	0	0	0	0	0	0	0	0	0	0	0	0	14.6306	0	0.12166	0.146306	97290	100127	105020	96680	78740	67299	58940	48174	39989	32280
	TOTAL A+B	17	0	1	0	0	0	0	0	0	0	0	2	1	5	1	1	0	2	4	1.02785	0	0	0	0	0	0	0	0	6.19579	3.92019	25.7255	6.4855	8.09782	0	29.2612	50.3208	2.06822	3.01829	97290	100127	105020	96680	78740	67299	58940	48174	39989	32280
	TOTAL A+B+C	18	0	1	0	0	0	0	0	0	0	0	2	1	5	1	1	0	3	4	1.02785	0	0	0	0	0	0	0	0	6.19579	3.92019	25.7255	6.4855	8.09782	0	43.8917	50.3208	2.18988	3.1646	97290	100127	105020	96680	78740	67299	58940	48174	39989	32280
[truncated: 8 more columns]

## Sheet: HOM 1999
Sergipe CRC Mortality_Absolute values, specific rate, crude rate and standardized rate, per 100,000 men and age group, 1990-2019 year by year
		VALOR ABSOLUTO																			TAXA ESPECIFICA
CID-10 Localização Primária		Total	IGN	0	5	10	15	20	25	30	35	40	45	50	55	60	65	70	75	80+	0	5	10	15	20	25	30	35	40	45	50	55	60	65	70	75	80+	Taxa	Taxa
				4	9	14	19	24	29	34	39	44	49	54	59	64	69	74	79		4	9	14	19	24	29	34	39	44	49	54	59	64	69	74	79		Bruta	Ajust.*
C180	Ceco																				0	0	0	0	0	0	0	0	0	0	0	0	0	0	0	0	0	0	0	98985	101822	106757	98239	80024	68466	60003	49024	40654	32787
C181	Apêndice																				0	0	0	0	0	0	0	0	0	0	0	0	0	0	0	0	0	0	0	98985	101822	106757	98239	80024	68466	60003	49024	40654	32787
C182	Cólon ascendente																				0	0	0	0	0	0	0	0	0	0	0	0	0	0	0	0	0	0	0	98985	101822	106757	98239	80024	68466	60003	49024	40654	32787
C183	Ângulo hepático																				0	0	0	0	0	0	0	0	0	0	0	0	0	0	0	0	0	0	0	98985	101822	106757	98239	80024	68466	60003	49024	40654	32787
C184	Cólon transverso																				0	0	0	0	0	0	0	0	0	0	0	0	0	0	0	0	0	0	0	98985	101822	106757	98239	80024	68466	60003	49024	40654	32787
C185	Ângulo esplênico																				0	0	0	0	0	0	0	0	0	0	0	0	0	0	0	0	0	0	0	98985	101822	106757	98239	80024	68466	60003	49024	40654	32787
C186	Cólon descendente																				0	0	0	0	0	0	0	0	0	0	0	0	0	0	0	0	0	0	0	98985	101822	106757	98239	80024	68466	60003	49024	40654	32787
C187	Cólon sigmóide	1								1											0	0	0	0	0	0	1.66658	0	0	0	0	0	0	0	0	0	0	0.11968	0.099995	98985	101822	106757	98239	80024	68466	60003	49024	40654	32787
C188	Lesão sobreposta																				0	0	0	0	0	0	0	0	0	0	0	0	0	0	0	0	0	0	0	98985	101822	106757	98239	80024	68466	60003	49024	40654	32787
C189	Cólon	3															1	1	1		0	0	0	0	0	0	0	0	0	0	0	0	0	7.98913	9.93838	14.4383	0	0.359041	0.582825	98985	101822	106757	98239	80024	68466	60003	49024	40654	32787
C199	Junção retossigmóide	2																1	1		0	0	0	0	0	0	0	0	0	0	0	0	0	0	9.93838	14.4383	0	0.23936	0.343151	98985	101822	106757	98239	80024	68466	60003	49024	40654	32787
	SUBTOTAL A	6	0	0	0	0	0	0	0	1	0	0	0	0	0	0	1	2	2	0	0	0	0	0	0	0	1.66658	0	0	0	0	0	0	7.98913	19.8768	28.8767	0	0.718081	1.02597	98985	101822	106757	98239	80024	68466	60003	49024	40654	32787
C209	Reto	7													1	4			1	1	0	0	0	0	0	0	0	0	0	0	0	5.07254	25.5738	0	0	14.4383	12.4316	0.837762	1.49455	98985	101822	106757	98239	80024	68466	60003	49024	40654	32787
	SUBTOTAL B	7	0	0	0	0	0	0	0	0	0	0	0	0	1	4	0	0	1	1	0	0	0	0	0	0	0	0	0	0	0	5.07254	25.5738	0	0	14.4383	12.4316	0.837762	1.49455	98985	101822	106757	98239	80024	68466	60003	49024	40654	32787
C210	Ânus																				0	0	0	0	0	0	0	0	0	0	0	0	0	0	0	0	0	0	0	98985	101822	106757	98239	80024	68466	60003	49024	40654	32787
C211	Canal anal																				0	0	0	0	0	0	0	0	0	0	0	0	0	0	0	0	0	0	0	98985	101822	106757	98239	80024	68466	60003	49024	40654	32787
C212	Zona cloacogênica																				0	0	0	0	0	0	0	0	0	0	0	0	0	0	0	0	0	0	0	98985	101822	106757	98239	80024	68466	60003	49024	40654	32787
C218	Lesão Sobreposta reto, ânus e Canal anal																				0	0	0	0	0	0	0	0	0	0	0	0	0	0	0	0	0	0	0	98985	101822	106757	98239	80024	68466	60003	49024	40654	32787
	SUBTOTAL C	0	0	0	0	0	0	0	0	0	0	0	0	0	0	0	0	0	0	0	0	0	0	0	0	0	0	0	0	0	0	0	0	0	0	0	0	0	0	98985	101822	106757	98239	80024	68466	60003	49024	40654	32787
	TOTAL A+B	13	0	0	0	0	0	0	0	1	0	0	0	0	1	4	1	2	3	1	0	0	0	0	0	0	1.66658	0	0	0	0	5.07254	25.5738	7.98913	19.8768	43.315	12.4316	1.55584	2.52053	98985	101822	106757	98239	80024	68466	60003	49024	40654	32787
	TOTAL A+B+C	13	0	0	0	0	0	0	0	1	0	0	0	0	1	4	1	2	3	1	0	0	0	0	0	0	1.66658	0	0	0	0	5.07254	25.5738	7.98913	19.8768	43.315	12.4316	1.55584	2.52053	98985	101822	106757	98239	80024	68466	60003	49024	40654	32787
[truncated: 8 more columns]

[truncated: 20 more sheets: HOM 2000, HOM 2001, HOM 2002, HOM 2003, HOM 2004, HOM 2005, HOM 2006 , HOM 2007, HOM 2008, HOM 2009, HOM 2010, HOM 2011, HOM 2012, HOM 2013, HOM 2014, HOM 2015, HOM 2016, HOM 2017, HOM 2018, HOM 2019]
