# Supplementary material for: Spatial-temporal pattern of colorectal cancer mortality in a Northeastern Brazilian State
Source: PLoS One. 2024 Feb 23;19(2):e0298100. doi: 10.1371/journal.pone.0298100 (PMC10889879; doi:10.1371/journal.pone.0298100)
Supplement: S7 File — (XLSX) [file pone.0298100.s010.xlsx]

## Sheet: MORT_1990_1999MF
Female and male population and their respective standardized rates and gross death value_Colon_rectum_1990_1999
COD	Município	REG	POP_F	N_F	ASR_F	POP_M	N_M	ASR_M
2800308	Aracaju	Aracaju	2251425	77	4.51	1982628	54	4.95
2800605	Barra dos Coqueiros	Aracaju	74163	1	2.34	73177	0	0
2802007	Divina Pastora	Aracaju	13528	0	0	14324	0	0
2803203	Itaporanga d'Ajuda	Aracaju	101388	1	1.61	103176	0	0
2803609	Laranjeiras	Aracaju	105090	1	1.2	103732	3	5.86
2805901	Riachuelo	Aracaju	39295	0	0	38494	0	0
2806503	Santa Rosa de Lima	Aracaju	16793	0	0	17003	1	8.89
2806701	São Cristóvão	Aracaju	275855	2	1.2	265154	3	1.06
2800407	Arauá	Estancia	52325	0	0	54280	0	0
2800670	Boquim	Estancia	119780	1	0.66	117882	1	0.82
2801702	Cristinápolis	Estancia	59496	0	0	62259	0	0
2802106	Estância	Estancia	289546	6	2.41	280446	2	1.39
2802809	Indiaroba	Estancia	58823	0	0	61261	1	2.93
2803005	Itabaianinha	Estancia	159140	0	0	161563	1	0.97
2805109	Pedrinhas	Estancia	39534	0	0	38373	0	0
2806305	Santa Luzia do Itanhy	Estancia	51537	0	0	55176	0	0
2807501	Tomar do Geru	Estancia	59428	0	0	61687	0	0
2807600	Umbaúba	Estancia	80186	0	0	79850	0	0
2800506	Areia Branca	Itabaiana	62097	0	0	62927	0	0
2801009	Campo do Brito	Itabaiana	73371	0	0	71709	0	0
2801405	Carira	Itabaiana	81361	0	0	80196	0	0
2802304	Frei Paulo	Itabaiana	55565	0	0	53806	1	2.46
2802908	Itabaiana	Itabaiana	354784	2	0.6	345301	6	2.76
2803708	Macambira	Itabaiana	26045	0	0	26254	0	0
2803906	Malhador	Itabaiana	52262	0	0	53203	0	0
2804102	Moita Bonita	Itabaiana	48579	1	2.65	48830	0	0
2804458	Nossa Senhora Aparecida	Itabaiana	40060	0	0	42875	0	0
2805000	Pedra Mole	Itabaiana	11335	0	0	11355	0	0
2805208	Pinhão	Itabaiana	23079	1	3.37	23341	0	0
2806008	Ribeirópolis	Itabaiana	73548	1	1.43	70808	0	0
2806800	São Domingos	Itabaiana	40964	0	0	40849	0	0
2807006	São Miguel do Aleixo	Itabaiana	15710	0	0	15532	0	0
2803500	Lagarto	Lagarto	379527	5	1.77	368695	2	0.79
2805505	Poço Verde	Lagarto	90248	0	0	87950	0	0
2805802	Riachão do Dantas	Lagarto	86787	1	1.15	88372	0	0
2806206	Salgado	Lagarto	85976	0	0	89052	0	0
2807105	Simão Dias	Lagarto	171396	0	0	163021	2	0.97
2807402	Tobias Barreto	Lagarto	205216	0	0	192959	0	0
2801207	Canindé de São Francisco	Gloria	64872	0	0	67628	1	2.71
2802205	Feira Nova	Gloria	23336	0	0	22686	0	0
2802403	Gararu	Gloria	50799	0	0	52538	0	0
2802601	Gracho Cardoso	Gloria	25487	0	0	26599	0	0
2803104	Itabi	Gloria	23980	0	0	24734	1	5.88
2804201	Monte Alegre de Sergipe	Gloria	48823	0	0	50676	0	0
2804508	Nossa Senhora da Glória	Gloria	121417	1	1.71	121028	1	1.46
2805406	Poço Redondo	Gloria	98723	0	0	98956	0	0
2805604	Porto da Folha	Gloria	115777	0	0	118582	0	0
2801306	Capela	Socorro	128818	0	0	129024	2	2.59
2801504	Carmópolis	Socorro	38185	0	0	36794	0	0
2801900	Cumbe	Socorro	17029	0	0	17207	0	0
2802502	General Maynard	Socorro	11356	0	0	11402	0	0
2803302	Japaratuba	Socorro	66357	1	2.33	68896	0	0
2804003	Maruim	Socorro	74588	1	1.26	73899	0	0
2804607	Nossa Senhora das Dores	Socorro	102047	0	0	100347	0	0
2804805	Nossa Senhora do Socorro	Socorro	461268	4	1.68	443522	0	0
2805307	Pirambu	Socorro	27106	0	0	28033	0	0
2806107	Rosário do Catete	Socorro	31496	0	0	31261	0	0
2806602	Santo Amaro das Brotas	Socorro	52806	1	3.36	52984	0	0
2807204	Siriri	Socorro	32616	0	0	33811	0	0
2800100	Amparo de São Francisco	Propria	9881	0	0	9830	0	0
2800209	Aquidabã	Propria	86072	0	0	83644	2	1.92
2800704	Brejo Grande	Propria	33126	0	0	34668	0	0
2801108	Canhoba	Propria	18869	0	0	19928	0	0
2801603	Cedro de São João	Propria	25765	0	0	26002	0	0
2802700	Ilha das Flores	Propria	37489	0	0	36645	0	0
2803401	Japoatã	Propria	52699	0	0	53907	0	0
2803807	Malhada dos Bois	Propria	13807	0	0	13589	0	0
2804300	Muribeca	Propria	33790	0	0	34705	3	14.66
2804409	Neópolis	Propria	88751	3	4.55	87059	2	3.17
2804706	Nossa Senhora de Lourdes	Propria	25071	0	0	25597	1	5.62
2804904	Pacatuba	Propria	56526	0	0	57902	0	0
2805703	Propriá	Propria	134687	0	0	124750	2	2.77
2806404	Santana do São Francisco	Propria	23548	0	0	23428	0	0
2806909	São Francisco	Propria	11413	0	0	12415	0	0
2807303	Telha	Propria	11844	0	0	11870	0	0
