# Supplementary material for: Spatial-temporal pattern of colorectal cancer mortality in a Northeastern Brazilian State
Source: PLoS One. 2024 Feb 23;19(2):e0298100. doi: 10.1371/journal.pone.0298100 (PMC10889879; doi:10.1371/journal.pone.0298100)
Supplement: S8 File — (XLSX) [file pone.0298100.s011.xlsx]

## Sheet: M_F_2010_2019
Female and male population and their respective standardized rates and gross death value_Colon_rectum_2010_2019
COD	MUN	REG	POP_F	N_F	ASR_F	POP_M	N_M	ASR_M
2800308	Aracaju	Aracaju	3308171	224	6.21	6177325	375	6.41
2800605	Barra dos Coqueiros	Aracaju	142322	5	4.09	278628	8	3.54
2802007	Divina Pastora	Aracaju	23598	1	3.21	47605	1	2.11
2803203	Itaporanga d'Ajuda	Aracaju	163350	5	2.96	325828	8	2.67
2803609	Laranjeiras	Aracaju	146163	7	6.27	285318	9	4.5
2805901	Riachuelo	Aracaju	50326	2	5.7	98422	4	6.17
2806503	Santa Rosa de Lima	Aracaju	19045	0	0	38559	0	0
2806701	São Cristóvão	Aracaju	435841	21	5.31	849772	40	5.92
2800407	Arauá	Estancia	51600	2	3.66	104661	2	1.8
2800670	Boquim	Estancia	134089	6	4.99	263263	8	3.39
2801702	Cristinápolis	Estancia	87345	4	6.47	174917	4	3.22
2802106	Estância	Estancia	345384	22	5.72	671842	33	4.98
2802809	Indiaroba	Estancia	83667	4	5.9	169977	4	3.07
2803005	Itabaianinha	Estancia	204477	9	4.46	406560	12	3.3
2805109	Pedrinhas	Estancia	47082	2	4.09	92718	6	6.45
2806305	Santa Luzia do Itanhy	Estancia	66715	1	1.88	136276	5	4.85
2807501	Tomar do Geru	Estancia	64197	0	0	130789	5	4.33
2807600	Umbaúba	Estancia	122717	8	7.84	240181	11	5.47
2800506	Areia Branca	Itabaiana	87990	6	7.02	178070	9	6.23
2801009	Campo do Brito	Itabaiana	89529	2	1.23	175295	4	1.7
2801405	Carira	Itabaiana	105575	4	3.8	210922	15	6.43
2802304	Frei Paulo	Itabaiana	75333	3	3.14	147347	5	3.08
2802908	Itabaiana	Itabaiana	470461	25	5.43	917306	45	5.22
2803708	Macambira	Itabaiana	34021	1	3.02	66989	3	4.42
2803906	Malhador	Itabaiana	61238	1	1.61	124040	3	2.09
2804102	Moita Bonita	Itabaiana	56501	1	1.72	112350	2	1.53
2804458	Nossa Senhora Aparecida	Itabaiana	43657	3	5.47	87032	3	2.96
2805000	Pedra Mole	Itabaiana	15774	0	0	31352	0	0
2805208	Pinhão	Itabaiana	32566	1	2.56	63090	3	3.55
2806008	Ribeirópolis	Itabaiana	90997	6	4.74	180200	15	6.64
2806800	São Domingos	Itabaiana	54594	1	1.65	107650	2	1.81
2807006	São Miguel do Aleixo	Itabaiana	19184	0	0	38378	1	2.05
2803500	Lagarto	Largarto	512385	25	4.71	1002199	51	5
2805505	Poço Verde	Largarto	116295	3	1.99	229904	8	2.91
2805802	Riachão do Dantas	Largarto	98312	8	7.74	197084	11	5.48
2806206	Salgado	Largarto	99301	1	0.94	197966	4	2.35
2807105	Simão Dias	Largarto	203658	8	3.29	398790	14	3.07
2807402	Tobias Barreto	Largarto	258016	9	2.64	504121	17	3.14
2801207	Canindé de São Francisco	Gloria	138446	1	1.45	274774	3	1.81
2802205	Feira Nova	Gloria	27699	1	3.35	54877	2	4.03
2802403	Gararu	Gloria	56642	3	4.53	115732	4	3.16
2802601	Gracho Cardoso	Gloria	28225	0	0	57651	1	1.79
2803104	Itabi	Gloria	25017	2	4.72	49641	3	4.34
2804201	Monte Alegre de Sergipe	Gloria	71531	1	1.92	145121	2	1.7
2804508	Nossa Senhora da Glória	Gloria	177101	7	3.93	349154	11	3.5
2805406	Poço Redondo	Gloria	160979	3	2.62	330279	6	2.69
2805604	Porto da Folha	Gloria	137015	5	4.37	280360	8	3.55
2801306	Capela	Socorro	164024	5	3.72	326857	8	3.02
2801504	Carmópolis	Socorro	76299	6	13.61	151646	6	6.94
2801900	Cumbe	Socorro	19777	2	8.08	39234	2	4.46
2802502	General Maynard	Socorro	16393	0	0	31555	0	0
2803302	Japaratuba	Socorro	90014	2	2.11	179096	3	1.69
2804003	Maruim	Socorro	86111	4	6.34	168746	4	3.44
2804607	Nossa Senhora das Dores	Socorro	130548	7	5.17	257553	16	6.39
2804805	Nossa Senhora do Socorro	Socorro	890982	35	5.43	1732538	63	5.38
2805307	Pirambu	Socorro	44051	2	4.62	88780	4	5.03
2806107	Rosário do Catete	Socorro	52507	0	0	100980	0	0
2806602	Santo Amaro das Brotas	Socorro	60090	2	1.94	118241	3	1.94
2807204	Siriri	Socorro	42928	2	5.67	84953	4	5.28
2800100	Amparo de São Francisco	Propria	11702	0	0	23388	0	0
2800209	Aquidabã	Propria	106770	5	3.81	209347	8	3.31
2800704	Brejo Grande	Propria	39587	0	0	80733	1	1.09
2801108	Canhoba	Propria	19182	1	5.7	40052	1	3.08
2801603	Cedro de São João	Propria	29634	1	3.28	57978	3	4.76
2802700	Ilha das Flores	Propria	42277	0	0	84858	2	1.77
2803401	Japoatã	Propria	65579	0	0	131150	0	0
2803807	Malhada dos Bois	Propria	17449	1	8.4	35936	1	4.4
2804300	Muribeca	Propria	37526	2	4.25	75290	2	2.42
2804409	Neópolis	Propria	93520	2	1.13	187218	4	1.89
2804706	Nossa Senhora de Lourdes	Propria	31647	1	2.87	63993	1	1.5
2804904	Pacatuba	Propria	68081	2	3.01	138797	3	2.44
2805703	Propriá	Propria	149516	4	2.47	292110	8	2.65
2806404	Santana do São Francisco	Propria	37050	1	2.77	74528	1	1.44
2806909	São Francisco	Propria	18580	0	0	37109	0	0
2807303	Telha	Propria	15674	0	0	31113	0	0
