# Supplementary material for: Spatial-temporal pattern of colorectal cancer mortality in a Northeastern Brazilian State
Source: PLoS One. 2024 Feb 23;19(2):e0298100. doi: 10.1371/journal.pone.0298100 (PMC10889879; doi:10.1371/journal.pone.0298100)
Supplement: S9 File — (XLSX) [file pone.0298100.s012.xlsx]

## Sheet: Planilha1
Female and male population and their respective standardized rates and gross death value_Colon_rectum_2000_2009
COD	MUN	REG	POP_F	N_F	ASR_F	POP_M	N_M	ASR_M
2800308	Aracaju	Aracaju	2646880	125	4.84	2869154	151	6.64
2800605	Barra dos Coqueiros	Aracaju	100680	2	2.38	136306	3	3.11
2802007	Divina Pastora	Aracaju	18283	0	0	24007	0	0
2803203	Itaporanga d'Ajuda	Aracaju	139126	2	1.66	162478	3	2.49
2803609	Laranjeiras	Aracaju	127851	4	5.07	139155	2	2.53
2805901	Riachuelo	Aracaju	45225	1	2.75	48096	2	6.59
2806503	Santa Rosa de Lima	Aracaju	18640	0	0	19514	0	0
2806701	São Cristóvão	Aracaju	370229	10	3.5	413931	19	7.31
2800407	Arauá	Estancia	55001	0	0	53061	0	0
2800670	Boquim	Estancia	125362	6	5.1	129174	2	1.85
2801702	Cristinápolis	Estancia	77648	2	4.02	87572	0	0
2802106	Estância	Estancia	312349	10	3.65	326458	11	3.84
2802809	Indiaroba	Estancia	71685	1	1.35	86310	0	0
2803005	Itabaianinha	Estancia	185488	1	0.68	202083	3	1.91
2805109	Pedrinhas	Estancia	41208	0	0	45636	4	9.71
2806305	Santa Luzia do Itanhy	Estancia	68637	1	3.12	69561	4	7.83
2807501	Tomar do Geru	Estancia	65459	0	0	66592	5	8.79
2807600	Umbaúba	Estancia	105659	2	2.57	117464	3	2.64
2800506	Areia Branca	Itabaiana	81852	1	1.63	90080	3	5.06
2801009	Campo do Brito	Itabaiana	79908	2	3.03	85766	2	2.16
2801405	Carira	Itabaiana	94711	2	2.31	105347	11	9.33
2802304	Frei Paulo	Itabaiana	64304	1	1.8	72014	2	2.92
2802908	Itabaiana	Itabaiana	419347	13	3.58	446845	20	4.9
2803708	Macambira	Itabaiana	31056	1	1.52	32968	2	5.86
2803906	Malhador	Itabaiana	59275	1	2.07	62802	2	2.76
2804102	Moita Bonita	Itabaiana	56849	3	4.8	55849	1	1.69
2804458	Nossa Senhora Aparecida	Itabaiana	40339	0	0	43375	0	0
2805000	Pedra Mole	Itabaiana	13684	0	0	15578	0	0
2805208	Pinhão	Itabaiana	27429	0	0	30524	2	4.42
2806008	Ribeirópolis	Itabaiana	80911	1	1.41	89203	9	8.99
2806800	São Domingos	Itabaiana	49290	1	2.73	53056	1	1.99
2807006	São Miguel do Aleixo	Itabaiana	18204	2	11.31	19194	1	3.93
2803500	Lagarto	Largarto	446743	6	1.54	489814	26	5.39
2805505	Poço Verde	Largarto	105034	2	1.4	113609	5	3.94
2805802	Riachão do Dantas	Largarto	98405	2	2.76	98772	3	3.33
2806206	Salgado	Largarto	97752	3	3.76	98665	3	3.8
2807105	Simão Dias	Largarto	197039	7	3.36	195132	6	2.8
2807402	Tobias Barreto	Largarto	234032	4	1.73	246105	8	3.6
2801207	Canindé de São Francisco	Gloria	103003	1	1.47	136328	2	2.45
2802205	Feira Nova	Gloria	27357	0	0	27178	1	4.89
2802403	Gararu	Gloria	56859	1	2.41	59090	1	1.55
2802601	Gracho Cardoso	Gloria	27569	0	0	29426	1	3.41
2803104	Itabi	Gloria	25337	0	0	24624	1	4.29
2804201	Monte Alegre de Sergipe	Gloria	62702	0	0	73590	1	1.71
2804508	Nossa Senhora da Glória	Gloria	142409	5	3.63	172053	4	2.9
2805406	Poço Redondo	Gloria	140674	1	1.39	169300	3	2.71
2805604	Porto da Folha	Gloria	128881	2	2.24	143345	3	2.67
2801306	Capela	Socorro	137578	2	1.61	162833	3	2.37
2801504	Carmópolis	Socorro	55199	0	0	75347	0	0
2801900	Cumbe	Socorro	18579	1	2.81	19457	0	0
2802502	General Maynard	Socorro	12843	0	0	15162	0	0
2803302	Japaratuba	Socorro	76260	1	1	89082	1	1.37
2804003	Maruim	Socorro	79286	2	3.51	82635	0	0
2804607	Nossa Senhora das Dores	Socorro	117667	2	1.63	127005	9	8.08
2804805	Nossa Senhora do Socorro	Socorro	801727	18	4.55	841556	28	5.1
2805307	Pirambu	Socorro	41731	0	0	44729	2	4.82
2806107	Rosário do Catete	Socorro	40325	1	4.59	48473	0	0
2806602	Santo Amaro das Brotas	Socorro	54897	3	5.39	58151	1	1.22
2807204	Siriri	Socorro	35611	1	4.21	42025	2	5.08
2800100	Amparo de São Francisco	Propria	11419	0	0	11686	0	0
2800209	Aquidabã	Propria	98488	3	3.66	102577	3	2.76
2800704	Brejo Grande	Propria	36442	0	0	41146	1	2.89
2801108	Canhoba	Propria	19111	1	6.66	20870	0	0
2801603	Cedro de São João	Propria	27031	1	4.39	28344	2	6.07
2802700	Ilha das Flores	Propria	44264	1	2.38	42581	2	4.26
2803401	Japoatã	Propria	69140	0	0	65571	0	0
2803807	Malhada dos Bois	Propria	18087	0	0	18487	0	0
2804300	Muribeca	Propria	36326	0	0	37764	0	0
2804409	Neópolis	Propria	99203	1	0.69	93698	2	2.5
2804706	Nossa Senhora de Lourdes	Propria	32548	1	3.93	32346	0	0
2804904	Pacatuba	Propria	57597	1	2.38	70716	1	1.58
2805703	Propriá	Propria	145995	4	2.67	142594	4	2.81
2806404	Santana do São Francisco	Propria	31300	0	0	37478	0	0
2806909	São Francisco	Propria	13188	0	0	18529	0	0
2807303	Telha	Propria	13924	1	10.34	15439	0	0
