# Supplementary material for: Spatial-temporal pattern of colorectal cancer mortality in a Northeastern Brazilian State
Source: PLoS One. 2024 Feb 23;19(2):e0298100. doi: 10.1371/journal.pone.0298100 (PMC10889879; doi:10.1371/journal.pone.0298100)
Supplement: S10 File — (XLSX) [file pone.0298100.s013.xlsx]

## Sheet: Male
Mortality/Incidence Ratio and their respective confidence intervals
Mortality							Incidence											Mortality					Incidence
	N		CR	CI95%			Year	N		CR	IC95%			RMI (All ages)	CI95%			20-49					20-49					RMI 20-49	CI95%			Mortality					Incidence									Mortality
1996	6		0.757339	0.151342	1.36334		1996	20		2.51576	1.41318	3.61835		0.301037	-0.2658	0.867874		1	0.29436	-0.282586	0.871306		3	1.12354	-0.147866	2.39495		0.261993	-0.551093	1.07508		50-64					50-64					RMI 50-64	CI95%			65+
1997	7		0.865885	0.224429	1.50734		1997	26		3.20507	1.97308	4.43706		0.270161	-0.21598	0.756302		1	0.524538	-0.503556	1.55263		1	0.352182	-0.338095	1.04246		1.48939	#NUM!	#NUM!		1	1.35183	-1.29775	4.00141		6	9.82959	1.96428	17.6949		0.137526	-0.0777787	0.352831		4	10.5341	0.210682	20.8575
1998	17		2.06822	1.08505	3.05139		1998	30		3.63726	2.33568	4.93883		0.56862	0.0596296	1.07761		2	1.03263	-0.398523	2.46378		6	2.05599	0.410855	3.70112		0.502256	-0.181202	1.18571		1	1.32686	-1.27378	3.9275		8	14.038	4.31016	23.7658		0.0945191	-0.0585202	0.247558		4	12.0142	0.240285	23.7882
1999	13		1.55584	0.710077	2.40161		1999	25		2.98175	1.8129	4.15059		0.521789	-0.0452042	1.08878		1	0.277764	-0.266653	0.822181		4	1.53786	0.0307571	3.04496		0.180618	-0.427407	0.788642		7	12.0437	3.12161	20.9658		10	17.3043	6.57899	28.0296		0.695995	0.479263	0.912727		7	21.9199	5.68142	38.1585
2000	4		0.457192	0.00914384	0.90524		2000	36		4.11473	2.77058	5.45887		0.111111	-0.192549	0.414771		1	0.463195	-0.444667	1.37106		8	2.65347	0.814708	4.49222		0.174562	-0.282175	0.631299		5	10.2154	1.26121	19.1697		7	13.1935	3.41963	22.9675		0.774276	0.54869	0.999862		7	20.9031	5.41788	36.3884
2001	11		1.20378	0.492392	1.91517		2001	39		4.3	2.95044	5.64956		0.279949	-0.144419	0.704318		2	0.533126	-0.205749	1.272		12	3.78257	1.64238	5.92277		0.140943	-0.209724	0.49161		3	5.22324	-0.687412	11.1339		11	17.8954	7.31991	28.471		0.291876	0.0812367	0.502515		0	0	#DIV/0!	#DIV/0!
2002	14		1.50996	0.718995	2.30093		2002	35		3.7749	2.52428	5.02553		0.4	-0.0942069	0.894207		2	0.699649	-0.270015	1.66931		6	2.10178	0.420006	3.78356		0.332884	-0.304219	0.969987		6	9.11406	1.82129	16.4068		18	24.3231	13.0864	35.5598		0.374708	0.182339	0.567077		3	6.50805	-0.856502	13.8726
2003	13		1.38264	0.63103	2.13426		2003	43		4.57336	3.20639	5.94032		0.302326	-0.118597	0.723248		3	0.90675	-0.119334	1.93283		5	1.49294	0.18432	2.80155		0.60736	-0.17599	1.39071		7	10.4608	2.71134	18.2103		18	25.8551	13.9106	37.7995		0.404595	0.215405	0.593786		5	10.4846	1.29445	19.6748
2004	15		1.57405	0.777471	2.37063		2004	40		4.19747	2.89666	5.49828		0.375	-0.088146	0.838146		1	0.238065	-0.228542	0.704671		7	2.30655	0.597834	4.01527		0.103212	-0.289419	0.495844		6	7.7594	1.55059	13.9682		15	18.9877	9.37859	28.5968		0.408654	0.187539	0.62977		4	8.84385	0.176877	17.5108
2005	21		2.17503	1.24475	3.1053		2005	61		6.31794	4.73244	7.90344		0.344262	-0.0262292	0.714754		4	1.24504	0.0249009	2.46519		14	3.96981	1.8903	6.04932		0.313628	-0.142785	0.770042		6	7.86545	1.57178	14.1591		12	15.9456	6.92351	24.9676		0.493269	0.247873	0.738664		8	16.6982	5.12693	28.2694
2006	23		2.35122	1.3903	3.31213		2006	63		6.4403	4.84995	8.03064		0.365079	-0.00676101	0.73692		3	1.00293	-0.131993	2.13786		12	3.58285	1.55566	5.61004		0.279926	-0.184966	0.744818		6	7.36484	1.47174	13.2579		23	30.2571	17.8914	42.6228		0.243409	0.090497	0.396321		11	28.2408	11.5515	44.93
2007	25		2.5242	1.53471	3.51369		2007	80		8.07744	6.30739	9.84749		0.3125	-0.00715434	0.632154		7	1.80687	0.468321	3.14541		19	5.12501	2.82053	7.4295		0.352559	-0.0610832	0.766201		7	7.80603	2.02324	13.5888		24	27.3636	16.4159	38.3113		0.28527	0.116083	0.454458		13	28.7922	13.1406	44.4438
2008	27		2.69368	1.67762	3.70975		2008	64		6.38503	4.8207	7.94936		0.421875	0.0388056	0.804944		2	0.570727	-0.22026	1.36171		19	5.33388	2.93548	7.73229		0.107	-0.155332	0.369333		8	8.21655	2.52277	13.9103		29	31.7164	20.1728	43.26		0.259063	0.106585	0.411542		10	22.7668	8.6558	36.8779
2009	24		2.3668	1.41988	3.31372		2009	81		7.98795	6.24835	9.72754		0.296296	-0.0203662	0.612959		1	0.238054	-0.228532	0.704641		24	6.57583	3.94495	9.2067		0.0362014	-0.106569	0.178971		3	3.3627	-0.442553	7.16795		12	13.1595	5.71382	20.6052		0.255534	0.0198755	0.491192		22	47.0411	27.3839	66.6983
2010	28		2.78596	1.75402	3.81789		2010	76		7.56188	5.86176	9.262		0.368421	0.0246042	0.712238		3	0.872682	-0.114851	1.86021		12	3.04125	1.3205	4.762		0.286948	-0.221436	0.795333		9	9.3414	3.23835	15.4445		20	22.6212	12.707	32.5353		0.41295	0.210048	0.615851		14	30.5985	14.57	46.627
2011	35		3.38166	2.26131	4.502		2011	85		8.2126	6.46667	9.95853		0.411765	0.0751634	0.748366		7	1.98635	0.514841	3.45785		27	6.73055	4.19177	9.26933		0.295124	-0.0494555	0.639704		8	7.5067	2.30482	12.7086		25	25.1588	15.2965	35.021		0.298373	0.119583	0.477164		17	33.7198	17.6904	49.7492
2012	35		3.38166	2.26131	4.502		2012	103		9.85811	7.95427	11.762		0.343033	0.0466872	0.639379		7	1.98635	0.514841	3.45785		31	7.60366	4.92697	10.2803		0.261236	-0.0510226	0.573494		14	13.6485	6.49897	20.798		23	21.7749	12.8757	30.674		0.6268	0.423651	0.829948		14	29.4045	14.0015	44.8075
2013	36		3.41441	2.29904	4.52979		2013	106		10.0535	8.13963	11.9675		0.339623	0.0468768	0.632369		11	2.76369	1.13045	4.39692		29	6.97929	4.43909	9.51949		0.395984	0.0331455	0.758823		14	13.6485	6.49897	20.798		28	25.4571	16.0277	34.8866		0.536136	0.342412	0.72986		14	29.4045	14.0015	44.8075
2014	39		3.66567	2.5152	4.81615		2014	101		9.49315	7.64173	11.3446		0.386139	0.0764269	0.69585		5	1.17045	0.144506	2.1964		15	3.46635	1.71214	5.22057		0.337662	-0.160191	0.835514		10	9.47452	3.60215	15.3469		33	30.8948	20.3537	41.4359		0.30667	0.144071	0.46927		15	29.178	14.4119	43.9441
2015	46		4.28453	3.04636	5.5227		2015	122		11.3633	9.3469	13.3797		0.377049	0.0952567	0.658842		6	1.26334	0.252458	2.27423		25	5.64374	3.4314	7.85609		0.223849	-0.120044	0.567741		12	10.3471	4.49268	16.2015		30	26.6778	17.1313	36.2244		0.387854	0.202951	0.572756		22	44.34	25.8115	62.8684
2016	48		4.43319	3.17904	5.68735		2016	124		11.4524	9.43664	13.4682		0.387097	0.10499	0.669203		10	2.4122	0.917101	3.90729		24	5.5518	3.33062	7.77299		0.434489	0.0221549	0.846823		15	12.4947	6.17152	18.8179		45	34.9891	24.766	45.2122		0.357103	0.198337	0.515869		25	41.6877	25.3462	58.0293
2017	49		4.48849	3.23171	5.74527		2017	125		11.4502	9.44292	13.4575		0.392	0.109223	0.674777		12	2.72787	1.18443	4.27131		19	4.13897	2.27786	6.00008		0.659071	0.202395	1.11575		16	13.3032	6.78464	19.8218		43	36.4741	25.5721	47.3761		0.36473	0.208513	0.520947		22	38.0533	22.1518	53.9548

## Sheet: Female
Mortality/Incidence Ratio and their respective confidence intervals
Mortality							Incidence												Mortality					Incidence
	N		CR	CI95%			Year	N		CR	IC95%			RMI (All ages)	CI95%				20-49					20-49					RMI 20-49	CI95%			Mortality					Incidence									Mortality
1996	5		0.605224	0.0747218	1.13573		1996	39		4.70428	3.22783	6.18072		0.128654	-0.17391	0.431218			0	0	#DIV/0!	#DIV/0!		9	2.93552	1.01765	4.8534		0	0	0		50-64					50-64					RMI 50-64	IC95%			65+
1997	10		1.18624	0.451	1.92147		1997	35		4.13738	2.76666	5.50809		0.286712	-0.149049	0.722474			3	1.30411	-0.17163	2.77986		7	2.8229	0.731666	4.91413		0.461977	-0.119616	1.04357		3	4.24902	-0.559198	9.05723		13	18.4844	8.43618	28.5327		0.22987	0.0380578	0.421682		2	4.91869	-1.89827
1998	10		1.16669	0.443569	1.88982		1998	47		5.46437	3.90213	7.0266		0.213509	-0.130081	0.5571			2	0.622125	-0.240096	1.48435		13	4.37292	1.99577	6.75007		0.142268	-0.185148	0.469683		1	1.74401	-1.67425	5.16228		14	21.2311	10.1096	32.3527		0.0821442	-0.0346564	0.198945		5	13.6865	1.68975
1999	17		1.95119	1.02365	2.87872		1999	58		6.6338	4.92652	8.34108		0.294128	-0.0526137	0.640869			3	1.14674	-0.150918	2.44439		14	5.44184	2.59123	8.29244		0.210726	-0.131928	0.55338		2	2.64889	-1.02228	6.32006		12	18.2629	7.92967	28.596		0.145042	-0.0164647	0.306549		4	8.91781	0.178356
2000	22		2.41873	1.40801	3.42945		2000	57		6.2667	4.63982	7.89359		0.385965	0.00480521	0.767125			4	1.15623	0.0231246	2.28933		13	4.02189	1.83557	6.20822		0.287484	-0.154845	0.729812		4	5.48387	0.109677	10.8581		18	23.2415	12.5045	33.9785		0.235952	0.06333	0.408575		10	22.7109	8.63453
2001	18		1.89668	1.02046	2.77289		2001	60		6.32225	4.7225	7.922		0.3	-0.0572151	0.657215			2	0.725857	-0.28013	1.73184		15	4.81799	2.37975	7.25622		0.150656	-0.168761	0.470073		4	4.87095	0.097419	9.64448		19	23.2919	12.8186	33.7652		0.209126	0.0439638	0.374289		14	30.8471	14.6884
2002	21		2.17689	1.24582	3.10797		2002	70		7.25631	5.55642	8.95621		0.3	-0.0334323	0.633432			2	0.641415	-0.247541	1.53037		13	4.00939	1.82986	6.18892		0.159978	-0.198855	0.518811		2	2.66662	-1.02913	6.36236		19	23.7784	13.0863	34.4705		0.112144	-0.0146864	0.238975		14	29.8364	14.2071
2003	24		2.44899	1.46919	3.42879		2003	59		6.02043	4.48419	7.55666		0.40678	0.0143787	0.799181			5	1.50602	0.185936	2.82611		21	6.43982	3.68547	9.19418		0.233861	-0.0930668	0.560789		6	7.24404	1.4476	13.0405		25	29.4701	17.9178	41.0224		0.245809	0.0903543	0.401264		13	26.472	12.0817
2004	23		2.31155	1.36685	3.25625		2004	56		5.62812	4.15402	7.10221		0.410714	0.00426409	0.817164			6	1.68101	0.335923	3.02611		15	4.24077	2.09464	6.38689		0.396394	-0.0691644	0.861952		8	10.4967	3.22285	17.7705		15	19.3318	9.54854	29.115		0.542976	0.320911	0.765041		11	19.9335	8.15357
2005	32		3.16865	2.07077	4.26653		2005	69		6.8324	5.22025	8.44455		0.463768	0.0898331	0.837703			8	2.31673	0.711319	3.92215		17	4.84027	2.53935	7.14118		0.478637	0.0336018	0.923673		5	5.85207	0.722504	10.9816		14	15.6254	7.44033	23.8105		0.374522	0.134537	0.614508		12	20.4702	8.88811
2006	30		2.92673	1.87941	3.97404		2006	88		8.58506	6.79133	10.3788		0.340909	0.0238237	0.657994			4	1.17905	0.0235809	2.33451		22	6.35143	3.69733	9.00552		0.185635	-0.11675	0.48802		7	6.8193	1.76749	11.8711		12	12.349	5.36189	19.3361		0.552215	0.274864	0.829566		17	30.4272	15.963
2007	37		3.55851	2.41188	4.70514		2007	90		8.65584	6.86753	10.4442		0.411111	0.0833196	0.738903			11	3.01327	1.23254	4.794		28	7.67158	4.82999	10.5132		0.392784	0.0471929	0.738374		11	11.1498	4.56069	17.7389		33	33.0294	21.76	44.2988		0.337572	0.1763	0.498844		15	25.8766	12.7812
2008	44		4.17271	2.93975	5.40567		2008	104		9.86277	7.96721	11.7583		0.423077	0.11474	0.731414			6	1.68244	0.336207	3.02867		32	7.76132	5.07216	10.4505		0.216772	-0.0731184	0.506663		12	10.7306	4.65919	16.802		24	20.9814	12.5871	29.3756		0.511435	0.297543	0.725328		14	24.5776	11.703
2009	33		3.08651	2.03341	4.1396		2009	78		7.29538	5.67634	8.91442		0.423077	0.0645673	0.781587			2	0.428092	-0.165213	1.0214		18	4.40767	2.37143	6.44391		0.0971243	-0.179334	0.373582		10	9.76673	3.71325	15.8202		24	22.2082	13.323	31.0933		0.439781	0.23334	0.646223		28	46.3429	29.1772
2010	30		2.82227	1.81233	3.8322		2010	111		10.4424	8.49973	12.385		0.27027	0.000908183	0.539632			3	0.676654	-0.0890521	1.44236		21	4.85197	2.77675	6.9272		0.13946	-0.168793	0.447712		14	11.9952	5.71171	18.2786		30	25.3638	16.2875	34.4401		0.472925	0.278621	0.667228		17	27.8133	14.5917
2011	39		3.5602	2.44282	4.67757		2011	112		10.498	8.55376	12.4423		0.33913	0.0527498	0.625511			4	0.883492	0.0176698	1.74931		29	6.46721	4.11339	8.82104		0.136611	-0.128083	0.401304		15	12.2831	6.06699	18.4992		40	35.6674	24.6139	46.7208		0.344379	0.188436	0.500322		12	17.6593	7.6676
2012	40		3.61173	2.49244	4.73101		2012	144		13.0022	10.8785	15.1259		0.277778	0.0343155	0.52124			5	1.12548	0.138953	2.112		33	7.143	4.70586	9.58014		0.157564	-0.109621	0.424749		13	10.2196	4.66418	15.7751		29	23.5527	14.9804	32.125		0.433906	0.233745	0.634066		22	32.4175	18.8711
2013	41		3.66308	2.54181	4.78435		2013	135		12.0613	10.0267	14.096		0.303704	0.0441781	0.563229			5	1.09979	0.135782	2.0638		39	8.24717	5.65879	10.8356		0.133354	-0.0986672	0.365375		10	8.46369	3.21784	13.7095		42	44.9214	31.3356	58.5071		0.188411	0.0740574	0.302765		25	36.1564	21.9831
2014	58		5.1278	3.8081	6.44749		2014	150		13.2615	11.1393	15.3838		0.386667	0.124561	0.648772			12	2.53235	1.09954	3.96516		23	4.67161	2.76238	6.58085		0.542072	0.0902685	0.993876		14	10.7076	5.0986	16.3165		38	27.9898	19.0903	36.8893		0.382553	0.202499	0.562606		22	30.2105	17.5863
2015	50		4.37435	3.16184	5.58686		2015	146		12.7731	10.7012	14.845		0.342466	0.0822248	0.602707			8	1.67044	0.512885	2.828		24	4.8764	2.92543	6.82737		0.342557	-0.0786564	0.76377		14	10.4139	4.95876	15.869		50	37.2076	26.8942	47.5211		0.279886	0.135631	0.424141		32	41.3586	27.0286
2016	59		5.06184	3.77021	6.35347		2016	132		11.4346	9.4839	13.3853		0.442677	0.154777	0.730578			7	1.39922	0.362664	2.43578		25	5.15585	3.13476	7.17694		0.271386	-0.112453	0.655224		19	14.5672	8.01698	21.1174		51	35.6684	25.8791	45.4578		0.408406	0.247092	0.56972		23	28.1714	16.6581
2017	81		7.01669	5.48861	8.54477		2017	172		14.8996	12.6729	17.1264		0.47093	0.217474	0.724387			13	2.53478	1.15686	3.9127		35	7.08839	4.74	9.43678		0.357596	0.00475174	0.71044		17	11.9483	6.26845	17.6282		45	30.7594	21.7721	39.7467		0.388445	0.216199	0.560691		35	41.1367	27.5081
[truncated: 8 more columns]
